# Supplementary material for: Identification of glyoxalase A in group B Streptococcus and its contribution to methylglyoxal tolerance and virulence
Source: Infect Immun. 2025 Feb 26;93(4):e00540-24. doi: 10.1128/iai.00540-24 (PMC11977320; doi:10.1128/iai.00540-24)
Supplement: Table S1 — Complete in vivo blood Tn-sequencing dataset. [file iai.00540-24-s0007.xlsx]

## Sheet: BloodTnseq
#Orf	Name	Desc	Sites	Mean Ctrl	Mean Exp	log2FC	Sum Ctrl	Sum Exp	Delta Mean	p-value	Adj. p-value	COGs	Start	Stop
ID870_01650	mltG	endolytic transglycosylase MltG	129	546	45.3	-3.56	211316	17541.1	-500.7	0	0	A	1589358	1591160
ID870_00350	bta	thiol reductase thioredoxin	16	323.7	38.5	-3.04	15535.2	1850.1	-285.1	0	0	C	1855836	1856180
ID870_01045	yumB	NAD(P)/FAD-dependent oxidoreductase	78	371.9	72.4	-2.34	87020.7	16953.1	-299.4	0	0	C	1715728	1716936
ID870_01680	acyP	acylphosphatase	21	52.1	0	-5.73	3283	0	-52.1	0	0	C	1584037	1584315
ID870_03265	nrd	nitroreductase family protein	55	83.5	5.5	-3.71	13780.4	903	-78	0	0	C	1260574	1261176
ID870_03970	XK27_09615	NAD(P)H-dependent oxidoreductase	92	367.4	22.7	-3.96	101392	6276.32	-344.6	0	0	C	1117951	1119186
ID870_04895	acoA	thiamine pyrophosphate-dependent dehydrogenase%0AE1 component subunit alpha	56	13.3	0	-3.84	2240.5	0	-13.3	0	0	C	920139	921107
ID870_06685	queG	tRNA epoxyqueuosine(34) reductase QueG	76	88.7	7	-3.48	20229	1602.3	-81.7	0	0	C	539209	540333
ID870_08525	ytpP	thioredoxin family protein	22	113.5	7.5	-3.75	7490.9	495.6	-106	0	0	C	197518	197841
ID870_09270	adhP	alcohol dehydrogenase AdhP	58	58.3	4	-3.56	10142.3	699.3	-54.3	0	0	C	71772	72788
ID870_09275	adhE	bifunctional acetaldehyde-CoA/alcohol%0Adehydrogenase	144	346.7	127.2	-1.44	149784	54935.2	-219.6	0	0	C	68951	71593
ID870_03250	queH	epoxyqueuosine reductase QueH	52	297.3	37.3	-2.96	46372.9	5814.47	-260	0.0001	0.00063	C	1265109	1265876
ID870_02265	frp	NAD(P)H-dependent oxidoreductase	54	52.7	7.4	-2.68	8541.7	1194.9	-45.4	0.0007	0.00351	C	1480902	1481576
ID870_02270	yvgN	aldo/keto reductase	58	151.6	37.1	-2	26382	6447.09	-114.6	0.0011	0.00518	C	1479793	1480635
ID870_04880	lpdA	dihydrolipoyl dehydrogenase	107	14.6	4.7	-1.46	4699.1	1502.93	-10	0.0035	0.01419	C	923755	925512
ID870_05795	ddh	D-lactate dehydrogenase	71	76.2	5.4	-3.59	16237.7	1150.8	-70.8	0.0035	0.01419	C	721291	722283
ID870_04980	atpA	F0F1 ATP synthase subunit alpha	82	0.3	132.5	6.67	77.1	32586	132.1	0.0038	0.0151	C	896160	897665
ID870_01055	cydB	cytochrome d ubiquinol oxidase subunit II	69	304.5	126.5	-1.26	63041.4	26181.3	-178.1	0.0061	0.02247	C	1713178	1714197
ID870_10460	-	iron-containing alcohol dehydrogenase family%0Aprotein	78	87.2	18	-2.21	20400.3	4223.34	-69.1	0.0069	0.02456	C	1939901	1940986
ID870_03060	mvaA	hydroxymethylglutaryl-CoA reductase%2C%0Adegradative	91	0.3	27.3	4.41	91.8	7455.49	27	0.0075	0.02623	C	1308681	1309964
ID870_05910	cylJ	cylJ protein	113	88.1	31.5	-1.45	29851.4	10685.3	-56.5	0.009	0.03089	C	695256	696467
ID870_05170	gapN	NADP-dependent glyceraldehyde-3-phosphate%0Adehydrogenase	80	0.1	19.8	4.19	33.1	4756.84	19.7	0.0166	0.05046	C	856879	858306
ID870_03925	pta	phosphate acetyltransferase	57	4.9	80.8	3.78	844.2	13822	75.9	0.0175	0.05269	C	1128799	1129791
ID870_04070	-	MsnO8 family LLM class oxidoreductase	71	80.9	6515.5	6.31	17225.4	1.3878e+06	6434.6	0.0233	0.06749	C	1099288	1100274
ID870_03770	gabD	NAD-dependent succinate-semialdehyde%0Adehydrogenase	93	231.1	108.3	-1.09	64485.8	30208.2	-122.9	0.0381	0.10024	C	1158844	1160220
ID870_07875	trxB	thioredoxin-disulfide reductase	53	0.5	0	-0.56	76.2	0	-0.5	0.0547	0.13722	C	312224	313138
ID870_02700	fer	ferredoxin	14	74.4	10.7	-2.68	3126.3	451.5	-63.7	0.0669	0.16212	C	1378966	1379163
ID870_07975	glpO	type 1 glycerol-3-phosphate oxidase	131	2.6	27.4	2.97	1033.3	10761.7	24.8	0.0999	0.22691	C	288957	290786
ID870_06580	ykuP	flavodoxin	24	2.2	0	-1.69	160.8	0	-2.2	0.118	0.25693	C	561772	562215
ID870_04970	atpD	F0F1 ATP synthase subunit beta	79	0.7	21.1	3.69	169.5	4991.59	20.3	0.1242	0.26494	C	898636	900042
ID870_07725	hpdA	glycyl-radical enzyme activating protein	50	58.3	12.2	-2.16	8747.7	1837.29	-46.1	0.1768	0.34855	C	343702	344478
ID870_05615	XK27_00915	LLM class flavin-dependent oxidoreductase	65	19.6	95.2	2.22	3828.6	18572.4	75.6	0.2123	0.40517	C	762417	763460
ID870_07695	pflD	glycyl radical protein	172	1153.6	7657.5	2.73	595263	3.95126e+06	6503.9	0.2127	0.40523	C	348804	351260
ID870_02650	ppaC	manganese-dependent inorganic pyrophosphatase	59	0.3	23.3	4.25	49.6	4124.38	23	0.2447	0.43775	C	1388924	1389859
ID870_04975	atpG	F0F1 ATP synthase subunit gamma	64	0.3	1	0.62	62	197.91	0.7	0.2453	0.43775	C	897681	898562
ID870_04990	atpF	F0F1 ATP synthase subunit B	35	0.9	0	-0.94	96.2	0	-0.9	0.247	0.43775	C	895111	895608
ID870_08000	azoR	NAD(P)H-dependent oxidoreductase	52	626	3219.7	2.36	97653.8	502267	2593.7	0.2563	0.44741	C	284016	284657
ID870_01125	pflB	formate C-acetyltransferase	137	2.1	20.9	2.83	853	8584.76	18.8	0.2898	0.49452	C	1696831	1699143
ID870_01050	cydA	cytochrome ubiquinol oxidase subunit I	94	483.3	273.8	-0.82	136289	77205.3	-209.5	0.3602	0.59141	C	1714198	1715625
ID870_08725	nifU	SUF system NifU family Fe-S cluster assembly%0Aprotein	23	2.8	0.7	-1.15	194	49.48	-2.1	0.4218	0.66902	C	153976	154419
ID870_00900	-	DUF4931 domain-containing protein	56	126.7	77.1	-0.71	21289.1	12957	-49.6	0.4324	0.68209	C	1741554	1742336
ID870_02880	yumC	NAD(P)/FAD-dependent oxidoreductase	77	3.8	17.8	1.96	885.2	4100.99	13.9	0.4781	0.71332	C	1347963	1348955
ID870_04985	atpH	F0F1 ATP synthase subunit delta	26	0.7	6.3	2.11	54.3	495.19	5.7	0.4905	0.71332	C	895608	896144
ID870_04965	atpC	F0F1 ATP synthase subunit epsilon	27	0.3	0	-0.33	21.1	0	-0.3	0.4945	0.71332	C	900055	900468
ID870_02645	pflA	pyruvate formate lyase-activating protein	55	0	3	2	0	495.6	3	0.5014	0.71332	C	1389976	1390764
ID870_03030	fni	type 2 isopentenyl-diphosphate Delta-isomerase	68	1.2	3.4	1.04	234.8	699.3	2.3	0.507	0.7135	C	1313442	1314437
ID870_07685	gldA	glycerol dehydrogenase	71	66.2	46.3	-0.51	14090.3	9854.57	-19.9	0.6156	0.82403	C	352006	353094
ID870_00340	malP	2-hydroxycarboxylate transporter family protein	112	30.4	38.9	0.34	10221.6	13072.5	8.5	0.6503	0.85801	C	1857559	1858896
ID870_05340	sodA	superoxide dismutase	31	193.4	245.3	0.34	17990.3	22815.4	51.9	0.6774	0.88688	C	821241	821849
ID870_00345	-	NADP-dependent malic enzyme	76	36.1	55.2	0.6	8228.8	12580.8	19.1	0.7042	0.91546	C	1856371	1857534
ID870_00645	gyaR	dihydrofolate reductase	53	723.6	1995.6	1.46	115057	317299	1272	0.7497	0.95839	C	1793205	1794161
ID870_03260	glpQ	glycerophosphodiester phosphodiesterase	146	32.8	38.5	0.22	14376.6	16870.8	5.7	0.761	0.96823	C	1261346	1263127
ID870_02760	gor	glutathione-disulfide reductase	99	26	17.6	-0.54	7712.1	5213.88	-8.4	0.8133	1	C	1367728	1369077
ID870_04885	acoC	dihydrolipoamide acetyltransferase	77	8.7	24.7	1.41	2004.1	5708.66	16	0.8207	1	C	922307	923695
ID870_04065	-	NADH-dependent flavin oxidoreductase	83	103.8	1451.6	3.79	25853.7	361449	1347.8	0.8401	1	C	1100271	1101470
ID870_07965	XK27_00190	NAD(P)/FAD-dependent oxidoreductase	101	71.8	143.5	0.99	21745.3	43468.9	71.7	0.8842	1	C	291584	292921
ID870_08805	-	L-lactate dehydrogenase	76	115.9	108.5	-0.09	26419.1	24736.6	-7.4	0.9588	1	C	137535	138452
ID870_08880	merA	FAD-containing oxidoreductase	104	153.1	264.2	0.78	47769	82434.2	111.1	0.9953	1	C	121214	122533
ID870_04890	acoB	alpha-ketoacid dehydrogenase subunit beta	61	12.4	15.6	0.31	2269.4	2857.43	3.2	0.9962	1	C	921182	922180
ID870_04635	ldh	L-lactate dehydrogenase	59	1	96.9	5.62	174.4	17157	95.9	1	1	C	980357	981346
ID870_04995	atpB	F0F1 ATP synthase subunit A	59	0.4	3.4	1.65	68.8	593.73	3	1	1	C	894377	895093
ID870_05000	atpE	F0F1 ATP synthase subunit C	9	0.6	1.8	0.79	17.4	49.48	1.2	1	1	C	894144	894344
ID870_01740	scpA	segregation/condensation protein A	54	19.3	1.8	-2.84	3123.7	296.87	-17.4	0	0	D	1576069	1576776
ID870_01745	scpB	segregation/condensation protein B	48	113.1	3.1	-4.79	16289.3	451.5	-110	0	0	D	1575488	1576072
ID870_03150	-	hypothetical protein	28	53.1	0	-5.76	4461.3	0	-53.1	0	0	D	1289191	1289694
ID870_03500	cpsD	tyrosine-protein kinase	60	165.4	21.6	-2.88	29779.3	3881.97	-143.9	0	0	D	1207278	1207976
ID870_06325	-	DNA translocase FtsK	88	51.6	2.45952e+06	15.51	13614.9	6.49313e+08	2.45947e+06	0	0	D	606815	608200
ID870_08310	mobV	plasmid recombination protein	86	160.9	14.2	-3.41	41518	3664.23	-146.7	0	0	D	236975	238231
ID870_08920	tig	trigger factor	56	150.3	9.2	-3.89	25249.8	1547.03	-141.1	0	0	D	113301	114584
ID870_10130	-	DNA translocase FtsK	69	64	6.5	-3.12	13248	1337.95	-57.5	0	0	D	2014205	2015305
ID870_02030	ftsK	DNA translocase FtsK	156	0.6	30.8	4.28	299	14424.4	30.2	0.0039	0.01536	D	1522582	1525032
ID870_05475	ftsW	FtsW/RodA/SpoVE family cell cycle protein	99	0.4	42.5	4.98	112.3	12619.2	42.1	0.0057	0.02124	D	790755	792023
ID870_07815	rny	ribonuclease Y	95	1.3	96.8	5.39	379	27589.5	95.5	0.0066	0.02376	D	324941	326548
ID870_09655	divIC	septum formation initiator family protein	35	1.8	0	-1.46	184.2	0	-1.8	0.0069	0.02456	D	10191	10562
ID870_08905	ybcH	alpha/beta hydrolase	66	413.9	140.6	-1.55	81958	27843	-273.3	0.0074	0.026	D	117334	118260
ID870_06670	ftsX	ABC transporter permease	72	0.2	76.9	5.96	53.9	16620.9	76.7	0.0078	0.02719	D	542195	543124
ID870_06465	ezrA	septation ring formation regulator EzrA	106	0.8	52.4	4.86	267.8	16667.7	51.6	0.0173	0.05223	D	579178	580902
ID870_09885	mnmG	tRNA uridine-5-carboxymethylaminomethyl(34)%0Asynthesis enzyme MnmG	128	0.4	23.7	4.1	171.4	9107.02	23.3	0.0325	0.08727	D	2057497	2059398
ID870_07825	mapZ	hypothetical protein	114	32.7	17.9	-0.83	11168.9	6133.67	-14.7	0.0605	0.14922	D	322582	324045
ID870_09640	tilS	tRNA lysidine(34) synthetase TilS	100	0.5	19.1	3.75	146.1	5715.27	18.6	0.2108	0.40335	D	11987	13261
ID870_06480	rodA	rod shape-determining protein RodA	91	4	12.3	1.43	1083	3369.82	8.4	0.2323	0.42961	D	575247	576452
ID870_03155	-	cell division protein FtsK	29	28.5	11.4	-1.25	2483.5	991.2	-17.2	0.2875	0.49288	D	1288618	1289127
ID870_02190	rovS	transglutaminase	126	49.8	33.1	-0.57	18812.4	12513.5	-16.7	0.3549	0.58445	D	1494572	1496164
ID870_06880	divIB	FtsQ-type POTRA domain-containing protein	94	26.5	10.2	-1.29	7466.7	2879.6	-16.3	0.3726	0.60726	D	497407	498543
ID870_05650	smc	chromosome segregation protein SMC	235	65.7	40.8	-0.67	46295.4	28794.8	-24.8	0.4044	0.64857	D	753538	757077
ID870_04490	xerS	tyrosine recombinase XerS	89	0.7	16.4	3.4	174	4377.56	15.7	0.4428	0.69256	D	1010232	1011302
ID870_07915	ftsL	cell division protein FtsL	30	0	15.6	4.05	0	1403.98	15.6	0.4878	0.71332	D	304177	304503
ID870_06870	ftsZ	cell division protein FtsZ	77	0.4	5.9	2.34	81.3	1354.5	5.5	0.4972	0.71332	D	500209	501489
ID870_04585	-	cell division protein FtsK	123	21	15.4	-0.42	7738.1	5676.38	-5.6	0.59	0.79749	D	990638	992047
ID870_08300	XK27_10540	type II toxin-antitoxin system RelE/ParE family%0Atoxin	28	1104.8	677.4	-0.7	92804.5	56904.1	-427.4	0.7117	0.92358	D	239174	239509
ID870_04200	essC	type VII secretion protein EssC	284	38.9	35.8	-0.12	33123.4	30490.3	-3.1	0.7869	0.9913	D	1066300	1070709
ID870_06860	sepF	cell division protein SepF	38	48	33.5	-0.5	5470	3820.91	-14.5	0.819	1	D	502181	502786
ID870_06845	divIVA	DivIVA domain-containing protein	40	44.6	37.2	-0.26	5357.6	4460.38	-7.5	0.9009	1	D	503843	504613
ID870_03085	engB	YihA family ribosome biogenesis GTP-binding%0Aprotein	39	0	1.3	1.14	3.3	148.43	1.2	1	1	D	1303889	1304485
ID870_06675	ftsE	cell division ATP-binding protein FtsE	45	0.1	50.2	5.58	9.8	6772.49	50.1	1	1	D	541519	542211
ID870_06875	ftsA	cell division protein FtsA	86	0.1	0.6	0.55	19.7	148.43	0.5	1	1	D	498814	500187
ID870_07840	gpsB	cell division regulator GpsB	19	0.9	7.9	2.26	49.2	451.5	7.1	1	1	D	320613	320945
ID870_10390	-	YSIRK-type signal peptide-containing protein	189	126.8	168.2	0.41	71870.4	95394.9	41.5	1	1	D	1961735	1964054
ID870_00685	opuAA	glycine betaine/L-proline ABC transporter%0AATP-binding protein	70	155.6	10.2	-3.81	32674	2141.58	-145.4	0	0	E	1781061	1782284
ID870_01090	-	MFS transporter	111	96	7.6	-3.49	31963.9	2538.23	-88.4	0	0	E	1703919	1705121
ID870_01110	cppA	CppA family protein	49	663.2	98.5	-2.74	97491.5	14474.8	-564.7	0	0	E	1700578	1701333
ID870_01515	-	amino acid ABC transporter substrate-binding%0Aprotein	64	196.8	11.2	-4.02	37780.1	2146.96	-185.6	0	0	E	1620178	1621011
ID870_01545	brnQ	branched-chain amino acid transport system II%0Acarrier protein	117	220.8	57	-1.94	77512.4	20006.8	-163.8	0	0	E	1613366	1614733
ID870_01550	sstT	serine/threonine transporter SstT	94	95.3	14	-2.68	26881.7	3958.75	-81.3	0	0	E	1611982	1613190
ID870_01770	-	APC family permease	106	129.4	19.9	-2.64	41155.1	6315.86	-109.6	0	0	E	1570150	1571502
ID870_01805	livH	branched-chain amino acid ABC transporter%0Apermease	75	110.5	13.1	-2.99	24857.8	2939.02	-97.4	0	0	E	1564029	1564898
ID870_02035	pabB	aminodeoxychorismate synthase component I	128	197.6	23.7	-3.01	75894.2	9101.88	-173.9	0	0	E	1520785	1522500
ID870_02070	nikA	nickel ABC transporter%2C nickel/metallophore%0Aperiplasmic binding protein	125	155.2	13.4	-3.44	58203.8	5031.53	-141.8	0	0	E	1513137	1514753
ID870_02260	gloA	lactoylglutathione lyase	34	179.6	8.9	-4.2	18315.5	903	-170.7	0	0	E	1481664	1482056
ID870_02480	artP	transporter substrate-binding domain-containing%0Aprotein	58	101.2	7.2	-3.65	17603.9	1244.37	-94	0	0	E	1425098	1425904
ID870_03670	agcS	sodium:alanine symporter family protein	107	66.7	3.6	-3.88	21410.7	1150.8	-63.1	0	0	E	1175754	1177100
ID870_03945	yniG	MFS transporter	108	121.8	39.7	-1.59	39466.9	12852	-82.1	0	0	E	1123467	1124807
ID870_04685	aatB	amino acid ABC transporter substrate-binding%0Aprotein	78	250.3	45.1	-2.45	58568	10558.7	-205.2	0	0	E	970305	971138
ID870_05485	pepF	oligoendopeptidase F	124	141.9	38.1	-1.87	52771.4	14155.5	-103.8	0	0	E	785846	787645
ID870_05920	cylF	aminomethyltransferase family protein	69	114.1	7.9	-3.69	23624	1645.58	-106.2	0	0	E	692106	693059
ID870_07930	proB	glutamate 5-kinase	52	113.9	25.3	-2.13	17767.9	3942.2	-88.6	0	0	E	301066	301869
ID870_08695	oppC	ABC transporter permease	86	912.3	102.1	-3.15	235366	26330.5	-810.2	0	0	E	161507	162538
ID870_08770	0	amino acid ABC transporter ATP-binding protein	40	1921.3	85.9	-4.47	230560	10307.3	-1835.4	0	0	E	143280	144020
ID870_10075	argF	ornithine carbamoyltransferase	60	453.6	32.9	-3.74	81639.3	5930.38	-420.6	0	0	E	2024994	2025992
ID870_10445	metE	5-methyltetrahydropteroyltriglutamate--%0Ahomocysteine S-methyltransferase	153	177.5	29.4	-2.56	81493.8	13482.1	-148.2	0	0	E	1944094	1946331
ID870_10520	-	GNAT family N-acetyltransferase	39	31.9	2.1	-3.4	3727.5	247.8	-29.7	0	0	E	1930276	1930764
ID870_01230	pepP	aminopeptidase P family protein	76	99.2	14.1	-2.73	22626.5	3220.98	-85.1	0.0001	0.00063	E	1673949	1675016
ID870_01525	dapE	M20/M25/M40 family metallo-hydrolase	110	54.8	11.4	-2.17	18080.7	3754.64	-43.4	0.0001	0.00063	E	1617703	1619079
ID870_02315	glnQ	amino acid ABC transporter ATP-binding protein	35	39295.5	7429.6	-2.4	4.12603e+06	780103	-31865.9	0.0001	0.00063	E	1471595	1472335
ID870_03880	radC	DNA repair protein RadC	55	30.3	1.5	-3.65	5001.3	247.8	-28.8	0.0001	0.00063	E	1136287	1136967
ID870_08815	argH	argininosuccinate lyase	114	90.3	18.1	-2.26	30867.8	6181.92	-72.2	0.0001	0.00063	E	135041	136429
ID870_02050	amd	amidohydrolase	67	71.6	11.1	-2.58	14401.1	2234.75	-60.5	0.0002	0.00118	E	1517964	1519178
ID870_01910	brnQ	branched-chain amino acid transport system II%0Acarrier protein	107	137	34	-1.98	43986.1	10901.7	-103.1	0.0003	0.0017	E	1544482	1545819
ID870_02690	pepT	peptidase T	88	223.6	60.7	-1.86	59034.2	16028.4	-162.9	0.0003	0.0017	E	1379670	1380890
ID870_10080	arcC	carbamate kinase	68	317.8	32.2	-3.26	64829	6569.03	-285.6	0.0005	0.00264	E	2024056	2024982
ID870_08465	dppD	ABC transporter ATP-binding protein	60	363	55	-2.7	65346.3	9892.46	-308.1	0.0007	0.00351	E	208153	208956
ID870_03105	ybgF	amino acid permease	60	196	19.1	-3.29	35288.7	3440.41	-176.9	0.0008	0.00394	E	1300370	1301746
ID870_05270	-	MFS transporter	112	111.6	29.3	-1.89	37510.9	9861.59	-82.3	0.0008	0.00394	E	836469	837620
ID870_09870	sdaAB	L-serine ammonia-lyase%2C iron-sulfur-dependent%0Asubunit beta	52	4.4	0	-2.43	684.5	0	-4.4	0.0008	0.00394	E	2061578	2062246
ID870_09445	araT	pyridoxal phosphate-dependent aminotransferase	113	130.5	44.8	-1.52	44224.2	15180.2	-85.7	0.0011	0.00518	E	31346	32521
ID870_04010	glyA	serine hydroxymethyltransferase	84	79	22.2	-1.79	19905.2	5588.19	-56.8	0.0017	0.00765	E	1111450	1112706
ID870_01780	malY	pyridoxal phosphate-dependent aminotransferase	98	64.3	17.2	-1.84	18893.5	5070.66	-47	0.0024	0.01024	E	1568124	1569293
ID870_03790	thrB	homoserine kinase	57	86.5	14	-2.54	14796	2395.17	-72.5	0.0026	0.01097	E	1153916	1154782
ID870_03895	iscS	cysteine desulfurase	79	0.6	130	6.38	137	30804.9	129.4	0.0035	0.01419	E	1134017	1135132
ID870_06435	aroA	3-phosphoshikimate 1-carboxyvinyltransferase	92	19.3	4.3	-1.93	5318.9	1194.9	-14.9	0.0063	0.0229	E	585517	586800
ID870_01360	aspC	pyridoxal phosphate-dependent aminotransferase	88	118	45.2	-1.36	31151.9	11943.2	-72.8	0.0111	0.03678	E	1646700	1647911
ID870_01810	livM	branched-chain amino acid ABC transporter%0Apermease	88	113.2	39.6	-1.49	29877.5	10467.1	-73.5	0.012	0.03912	E	1563073	1564026
ID870_01800	livJ	ABC transporter substrate-binding protein	76	62.4	15.7	-1.92	14224.6	3578.9	-46.7	0.0139	0.04382	E	1565004	1566170
ID870_07135	adh2	zinc-dependent alcohol dehydrogenase family%0Aprotein	66	97	28.6	-1.73	19207.1	5664.81	-68.4	0.014	0.04389	E	451643	452670
ID870_08545	proC	pyrroline-5-carboxylate reductase	61	449.3	212.3	-1.08	82218.5	38858	-236.9	0.0234	0.0676	E	194745	195515
ID870_09865	sdaAA	L-serine ammonia-lyase%2C iron-sulfur-dependent%2C%0Asubunit alpha	52	2.2	102.5	5	349.3	15995.1	100.3	0.0314	0.08494	E	2062261	2063133
ID870_03600	ilvE	branched-chain amino acid aminotransferase	68	178.8	48.7	-1.85	36474.8	9937.38	-130.1	0.0319	0.08597	E	1185880	1186902
ID870_06645	aspB	pyridoxal phosphate-dependent aminotransferase	84	101.5	223.9	1.13	25590.4	56412.7	122.3	0.0321	0.0863	E	548215	549408
ID870_10060	proV	ABC transporter ATP-binding protein	51	77.1	4880.4	5.97	11796.6	746697	4803.3	0.0369	0.09778	E	2028442	2029164
ID870_07085	-	hypothetical protein	22	163.6	19.5	-3	10795.9	1288.06	-144.1	0.0435	0.11218	E	460541	460783
ID870_10435	XK27_12120	AzlC family ABC transporter permease	60	178.5	581.4	1.7	32135.5	104647	402.8	0.0581	0.14427	E	1947014	1947706
ID870_09780	arcA	arginine deiminase	75	2.8	55.4	3.89	632.4	12454.3	52.5	0.0664	0.16126	E	2077807	2079039
ID870_08730	sufS	cysteine desulfurase	82	0.5	18.3	3.71	117.7	4498.45	17.8	0.068	0.16442	E	152757	153989
ID870_02750	aroC	chorismate synthase	79	125.6	45.1	-1.46	29764.5	10682	-80.5	0.0699	0.16737	E	1369671	1370837
ID870_07860	pepC	aminopeptidase C	88	58.2	15.8	-1.82	15357	4168.07	-42.4	0.0729	0.17324	E	315687	317021
ID870_07015	asnA	aspartate--ammonia ligase	60	113.5	42.6	-1.39	20421.5	7675.73	-70.8	0.0754	0.17841	E	472953	473945
ID870_03400	alsS	acetolactate synthase AlsS	97	47.6	22.9	-1.03	13852.5	6651.85	-24.7	0.0819	0.19194	E	1227274	1228956
ID870_08705	oppA	peptide ABC transporter substrate-binding%0Aprotein	122	3046.6	1491.6	-1.03	1.11506e+06	545919	-1555	0.0854	0.19888	E	158809	160464
ID870_00890	ltaE	aminotransferase class V-fold PLP-dependent%0Aenzyme	75	1273.7	34.3	-5.17	286587	7725.21	-1239.4	0.0945	0.21664	E	1743125	1744150
ID870_04485	oppA	peptide ABC transporter substrate-binding%0Aprotein	132	61.6	29.8	-1.02	24410	11806.1	-31.8	0.099	0.22556	E	1011755	1013416
ID870_01665	yckB	transporter substrate-binding domain-containing%0Aprotein	56	156.9	44.5	-1.79	26363.7	7483.44	-112.4	0.102	0.23144	E	1586221	1587078
ID870_09770	argF	ornithine carbamoyltransferase	61	0.5	32.1	4.49	85.9	5874.71	31.6	0.1213	0.26103	E	2079492	2080505
ID870_05680	-	amino acid ABC transporter ATP-binding protein	46	2.6	15.8	2.23	356.9	2185.68	13.3	0.1346	0.2801	E	748337	749092
ID870_02290	pepS	aminopeptidase	82	34.8	78.4	1.15	8552	19297.2	43.7	0.1538	0.31155	E	1474792	1476033
ID870_01340	aroE	shikimate dehydrogenase	75	28	13.3	-1.02	6308.9	2995.11	-14.7	0.1543	0.31199	E	1651134	1652012
ID870_03355	yurR	FAD-binding oxidoreductase	85	229.7	5434.3	4.56	58568.1	1.38576e+06	5204.7	0.1904	0.36976	E	1238759	1239862
ID870_00690	busAB	ABC transporter permease/substrate binding%0Aprotein	130	262.4	809.3	1.62	102355	315631	546.9	0.1975	0.3822	E	1779315	1781042
ID870_01345	ansB	asparaginase	63	65.6	806.4	3.6	12405.3	152402	740.7	0.219	0.41261	E	1650137	1651099
ID870_09765	arcD	arginine-ornithine antiporter	114	5.8	21.4	1.73	1969.8	7330.5	15.7	0.2253	0.42125	E	2080568	2081995
ID870_06605	pepD	C69 family dipeptidase	95	81.6	383.5	2.22	23265.5	109297	301.9	0.2312	0.42901	E	555949	557346
ID870_01080	pepX	Xaa-Pro dipeptidyl-peptidase	158	65.9	1149.3	4.1	31224.8	544778	1083.4	0.2347	0.43332	E	1705960	1708245
ID870_01320	alr	alanine racemase	88	0.2	24.1	4.36	59.9	6365.09	23.9	0.2387	0.43775	E	1657041	1658141
ID870_05050	rbn	YihY/virulence factor BrkB family protein	74	84.9	47.2	-0.84	18855.1	10467.5	-37.8	0.2467	0.43775	E	880491	881411
ID870_02000	mtnN	5'-methylthioadenosine/adenosylhomocysteine%0Anucleosidase	47	0	42.9	5.46	0	6051.27	42.9	0.2481	0.43829	E	1529555	1530244
ID870_09760	arcC	carbamate kinase	49	0.5	25.5	4.1	79.2	3744.29	24.9	0.2505	0.44059	E	2082016	2082972
ID870_06810	-	amino acid ABC transporter ATP-binding protein	42	43	20.1	-1.06	5419.3	2527.47	-23	0.2602	0.45315	E	512429	513163
ID870_06955	trpG	aminodeoxychorismate/anthranilate synthase%0Acomponent II	42	48.3	25.4	-0.9	6083.3	3204.6	-22.8	0.29	0.49452	E	484482	485048
ID870_08820	argG	argininosuccinate synthase	83	187.8	109.4	-0.77	46769.5	27233.8	-78.5	0.303	0.51234	E	133832	135022
ID870_06575	XK26_06025	chorismate mutase	19	9.9	4.3	-1.02	561.7	247.8	-5.5	0.3082	0.51994	E	562292	562567
ID870_02090	nikE	ABC transporter ATP-binding protein	60	50.4	26.3	-0.91	9064.3	4735.49	-24	0.3244	0.54271	E	1509957	1510637
ID870_03280	hisJ	hypothetical protein	62	65	35	-0.87	12095.4	6514.18	-30	0.3316	0.552	E	1257691	1258425
ID870_05310	yojA	GntP family permease	93	14.8	37.4	1.28	4126.1	10428.6	22.6	0.3391	0.56136	E	828840	830096
ID870_03865	-	lipase	54	42.2	462.7	3.42	6839	74950.4	420.4	0.3788	0.61555	E	1139886	1140500
ID870_03785	hom	homoserine dehydrogenase	96	107.6	67.3	-0.67	31000.4	19377.1	-40.4	0.3945	0.63778	E	1154784	1156067
ID870_01815	livG	ABC transporter ATP-binding protein	63	12.1	33.4	1.39	2285.5	6315.04	21.3	0.4411	0.69119	E	1562308	1563072
ID870_04110	asd	aspartate-semialdehyde dehydrogenase	68	50.6	32.4	-0.63	10323.8	6612.89	-18.2	0.4508	0.70209	E	1089596	1090672
ID870_01220	pefA	multidrug efflux MFS transporter	100	86.2	282.1	1.7	25861.3	84634.9	195.9	0.4921	0.71332	E	1675834	1677333
ID870_03270	pepV	dipeptidase PepV	85	59.7	211.3	1.81	15235.2	53887.9	151.6	0.4962	0.71332	E	1259121	1260527
ID870_05055	map	methionyl aminopeptidase	50	0	17.3	4.15	4	2593.49	17.3	0.5028	0.71332	E	879629	880489
ID870_08400	cysE	serine O-acetyltransferase	28	7.1	22.5	1.53	599	1894.19	15.4	0.5045	0.7135	E	224417	225001
ID870_02420	dtpT	MFS transporter	116	362	2786.5	2.94	125975	969686	2424.5	0.5249	0.73142	E	1440873	1442345
ID870_10450	yitJ	bifunctional homocysteine%0AS-methyltransferase/methylenetetrahydrofolate reductase	148	109.7	79.8	-0.46	48728.5	35411.7	-30	0.5556	0.76124	E	1942205	1944049
ID870_01310	aroG	3-deoxy-7-phosphoheptulonate synthase	79	6.5	4.6	-0.43	1552.2	1094.71	-1.9	0.5892	0.79744	E	1658522	1659529
ID870_02745	aroB	3-dehydroquinate synthase	81	54	41.1	-0.39	13132.3	9993.47	-12.9	0.6218	0.83132	E	1370838	1371905
ID870_01820	livF	ABC transporter ATP-binding protein	41	126.4	88.1	-0.52	15542.9	10836.2	-38.3	0.6229	0.83229	E	1561598	1562308
ID870_01540	adh	zinc-dependent alcohol dehydrogenase family%0Aprotein	75	41.7	29.8	-0.47	9373.8	6705.65	-11.9	0.6713	0.88229	E	1614847	1615902
ID870_02085	nikD	ABC transporter ATP-binding protein	66	28.4	38.1	0.41	5632.8	7536.66	9.6	0.7199	0.92915	E	1510624	1511412
ID870_06755	-	SGNH/GDSL hydrolase family protein	61	15.1	25.1	0.7	2762.4	4601.55	10	0.7202	0.92915	E	523393	524232
ID870_04450	pepN	M1 family metallopeptidase	181	281.7	897.4	1.67	152958	487282	615.7	0.7764	0.98442	E	1019108	1021657
ID870_07895	-	amino acid ABC transporter substrate-binding%0Aprotein	68	6.1	5.1	-0.2	1234.7	1045.64	-0.9	0.7963	0.99902	E	309356	310168
ID870_10405	naiP	MFS transporter	93	753	636.9	-0.24	210073	177708	-116	0.8132	1	E	1958717	1959964
ID870_01865	serA	phosphoglycerate dehydrogenase	84	116.4	131.3	0.17	29327.9	33092.5	14.9	0.8232	1	E	1554098	1555279
ID870_08210	-	MFS transporter	125	388	7403.6	4.25	145488	2.77634e+06	7015.6	0.8415	1	E	255508	256689
ID870_05260	pepF	oligoendopeptidase F	123	52.2	44.2	-0.23	19246.8	16321.1	-7.9	0.863	1	E	838635	840440
ID870_06460	serB	phosphoserine phosphatase SerB	34	148.4	166.8	0.17	15139.3	17014.2	18.4	0.8783	1	E	580996	581637
ID870_01975	glxI	VOC family protein	30	45.3	33	-0.44	4073.7	2973.59	-12.2	0.8864	1	E	1533147	1533524
ID870_08190	opuCA	betaine/proline/choline family ABC transporter%0AATP-binding protein	93	359.3	740.6	1.04	100255	206617	381.2	0.8934	1	E	258966	260111
ID870_02225	pmrA	multidrug efflux MFS transporter	96	55.4	240.5	2.1	15950.9	69256.1	185.1	0.9007	1	E	1488126	1489295
ID870_05740	pepQ	aminopeptidase P family protein	72	43.6	41	-0.09	9416.3	8864.43	-2.6	0.9058	1	E	734654	735739
ID870_04620	ywkD	VOC family protein	28	13.4	14.3	0.09	1122.7	1199.87	0.9	0.9227	1	E	984810	985223
ID870_06295	-	ImmA/IrrE family metallo-endopeptidase	149	90	793.6	3.13	40252.2	354735	703.5	0.9339	1	E	618992	620860
ID870_07680	cysK	cysteine synthase A	58	793.2	1364.9	0.78	138023	237499	571.7	0.9516	1	E	353246	354172
ID870_01855	serC	3-phosphoserine/phosphohydroxythreonine%0Atransaminase	93	195.4	471.9	1.27	54517.9	131669	276.5	0.9536	1	E	1555958	1557049
ID870_02250	cycA	amino acid permease	96	19.7	25.9	0.38	5678.3	7455.08	6.2	0.9573	1	E	1483240	1484628
ID870_01410	-	EamA family transporter	79	36	37.6	0.06	8526.2	8919.05	1.7	0.958	1	E	1635453	1636367
ID870_09265	thrC	threonine synthase	111	352.1	683.5	0.96	117240	227621	331.5	0.9818	1	E	72908	74398
ID870_04690	-	amino acid ABC transporter ATP-binding protein	42	1376	4803.5	1.8	173378	605244	3427.5	0.9866	1	E	969662	970291
ID870_00855	glnA	type I glutamate--ammonia ligase	99	1.6	11.2	2.24	468.2	3320.34	9.6	0.9941	1	E	1749417	1750763
ID870_08480	dppA	ABC transporter substrate-binding protein	118	85.6	389.8	2.17	30289.6	137988	304.2	0.9956	1	E	204605	206233
ID870_02770	iscS2	cysteine desulfurase	92	44.3	39.7	-0.16	12229.6	10955.5	-4.6	0.9966	1	E	1365840	1366985
ID870_07630	lysC	aspartate kinase	110	218.2	218.9	0	71994.9	72226.8	0.7	0.9991	1	E	363089	364441
ID870_02970	gdhA	NADP-specific glutamate dehydrogenase	81	51.5	51.7	0.01	12510	12569.4	0.2	0.9998	1	E	1326896	1328245
ID870_02740	aroD	type I 3-dehydroquinate dehydratase	51	19.5	32.4	0.7	2987.4	4955.98	12.9	1	1	E	1371999	1372676
ID870_04075	-	glycine cleavage system protein H	24	5.2	43.9	2.86	374.3	3160.5	38.7	1	1	E	1098927	1099259
ID870_05685	peb1A	transporter substrate-binding domain-containing%0Aprotein	64	7.7	11.8	0.55	1482.2	2257.5	4	1	1	E	747525	748325
ID870_06300	-	amidohydrolase	101	52.7	166.9	1.64	15978.5	50580.3	114.2	1	1	E	617535	618753
ID870_07885	tcyN	amino acid ABC transporter ATP-binding protein	43	0.7	10.5	2.73	94.6	1354.5	9.8	1	1	E	311066	311809
ID870_07925	proA	glutamate-5-semialdehyde dehydrogenase	94	426.7	2508.2	2.55	120340	707303	2081.4	1	1	E	301879	303132
ID870_10220	lmrP	MFS transporter	91	154.1	243.6	0.66	42076.6	66490.4	89.4	1	1	E	1995455	1996687
ID870_00235	cpdB	bifunctional 2'%2C3'-cyclic-nucleotide%0A2'-phosphodiesterase/3'-nucleotidase	167	181.6	42.9	-2.06	90956.9	21501.7	-138.6	0	0	F	1883299	1885701
ID870_00585	purA	adenylosuccinate synthase	83	732.4	47.9	-3.91	182357	11936.7	-684.4	0	0	F	1803339	1804631
ID870_01235	comEB	competence protein ComE	34	85.4	5.3	-3.77	8713.9	545.08	-80.1	0	0	F	1673485	1673937
ID870_02415	XK27_04400	8-oxo-dGTP diphosphatase	35	219.1	19.8	-3.4	23005.8	2080.94	-199.3	0	0	F	1442390	1442854
ID870_03335	apt	adenine phosphoribosyltransferase	35	169.6	33	-2.33	17806.5	3469.18	-136.5	0	0	F	1242234	1242752
ID870_03460	punA	purine-nucleoside phosphorylase	39	490.9	54.9	-3.14	57430	6425.57	-435.9	0	0	F	1214748	1215557
ID870_04130	pyrF	orotidine-5'-phosphate decarboxylase	47	140.9	4.6	-4.66	19864.9	649.41	-136.3	0	0	F	1085230	1085931
ID870_04155	carB	carbamoyl-phosphate synthase large subunit	246	62	16.8	-1.82	45724.9	12383.5	-45.2	0	0	F	1077893	1081075
ID870_04545	guaA	glutamine-hydrolyzing GMP synthase	86	573	44.9	-3.65	147831	11574.5	-528.1	0	0	F	998371	999933
ID870_04665	cdd	cytidine deaminase	26	77.1	9	-2.97	6012	698.89	-68.1	0	0	F	973466	973855
ID870_04780	-	HD domain-containing protein	49	128.7	7.59219e+06	15.84	18917.9	1.11605e+09	7.59206e+06	0	0	F	950079	950738
ID870_05830	nucA	DNA/RNA non-specific endonuclease	51	117	12.7	-3.11	17904.5	1938.29	-104.4	0	0	F	714979	715764
ID870_06455	XK27_02510	NUDIX domain-containing protein	38	113.5	0	-6.84	12943	0	-113.5	0	0	F	581658	582143
ID870_06630	iunH3	nucleoside hydrolase	79	192.8	59	-1.69	45695.1	13980.8	-133.8	0	0	F	551369	552352
ID870_07345	tgt	tRNA guanosine(34) transglycosylase Tgt	72	159.3	33.6	-2.21	34406.9	7262.13	-125.7	0	0	F	414647	415789
ID870_09305	purB	adenylosuccinate lyase	46	406.8	24.2	-4.02	56143.5	3342.27	-382.6	0	0	F	62274	63572
ID870_09415	purL	phosphoribosylformylglycinamidine synthase	153	14.1	265.5	4.14	6460.5	121860	251.4	0	0	F	36483	40208
ID870_09800	guaB	IMP dehydrogenase	92	3231.7	84.1	-5.25	891939	23202.7	-3147.6	0	0	F	2073815	2075296
ID870_10350	-	NupC/NupG family nucleoside CNT transporter	81	101.5	2.2	-4.98	24658.5	544.67	-99.2	0	0	F	1971838	1973040
ID870_10355	deoC	deoxyribose-phosphate aldolase	38	127	4	-4.69	14477.1	451.5	-123	0	0	F	1971137	1971808
ID870_03380	mutX	8-oxo-dGTP diphosphatase	28	57.3	4.1	-3.51	4811.9	346.75	-53.2	0.0002	0.00118	F	1232015	1232497
ID870_06735	pyrD	dihydroorotate oxidase	71	100.9	16.8	-2.52	21497.4	3584.69	-84.1	0.0002	0.00118	F	525625	526557
ID870_09420	purC	phosphoribosylaminoimidazolesuccinocarboxamide%0Asynthase	37	38.9	0.4	-4.79	4316.8	49.48	-38.4	0.0002	0.00118	F	35656	36360
ID870_00540	dukB	deoxynucleoside kinase	51	210.1	23.5	-3.11	32147.2	3600.42	-186.6	0.0007	0.00351	F	1814635	1815276
ID870_03955	xpt	xanthine phosphoribosyltransferase	39	72.7	6	-3.4	8503.8	699.3	-66.7	0.0007	0.00351	F	1121446	1122027
ID870_08635	spd	DNA/RNA non-specific endonuclease	86	152.7	39.6	-1.92	39397.2	10223.3	-113.1	0.0007	0.00351	F	173174	174205
ID870_08565	ackA	acetate kinase	88	0.6	20.6	3.77	154.1	5451.22	20.1	0.0016	0.00725	F	191747	192940
ID870_07325	tadA	nucleoside deaminase	43	176.2	51.2	-1.76	22726.1	6602.37	-125	0.0022	0.00951	F	417668	418174
ID870_05190	nrdE	class 1b ribonucleoside-diphosphate reductase%0Asubunit alpha	157	0.4	26.6	4.33	177.1	12525.7	26.2	0.0024	0.01024	F	851884	854043
ID870_03990	tdk	thymidine kinase	35	139.6	44.5	-1.63	14661.9	4669.46	-95.2	0.007	0.02487	F	1115331	1115900
ID870_02135	-	NUDIX domain-containing protein	35	62.8	4.3	-3.59	6593.4	451.5	-58.5	0.0125	0.04033	F	1502103	1502579
ID870_07185	nrdE	class 1b ribonucleoside-diphosphate reductase%0Asubunit alpha	175	42.7	17.9	-1.21	22433.1	9385.53	-24.9	0.0134	0.04267	F	443542	445710
ID870_00100	tmk	AAA family ATPase	52	382.6	81.8	-2.21	59678.1	12753.2	-300.8	0.0169	0.05123	F	1910628	1911215
ID870_04095	fhs	formate--tetrahydrofolate ligase	118	0.4	59.2	5.44	135.8	20949.2	58.8	0.019	0.05667	F	1094464	1096134
ID870_00770	-	HIT family protein	27	53.2	14.2	-1.83	4308.8	1150.8	-39	0.0193	0.05741	F	1766224	1766673
ID870_06985	yunD	metallophosphoesterase	98	55.4	17.4	-1.61	16275.4	5120.55	-37.9	0.0277	0.07729	F	477031	478365
ID870_02095	pyrH	UMP kinase	42	1	0	-1.03	131.6	0	-1	0.0289	0.07984	F	1509108	1509836
ID870_07195	nrdF	class 1b ribonucleoside-diphosphate reductase%0Asubunit beta	73	53.7	21.4	-1.28	11751.6	4694.72	-32.2	0.0295	0.08109	F	442116	443126
ID870_08895	dut	dUTP diphosphatase	33	0.3	20.2	4.04	28.7	1998.53	19.9	0.0308	0.08372	F	118455	118901
ID870_02825	-	carbamoyl phosphate synthase large subunit	145	98	37.9	-1.35	42642	16480.4	-60.1	0.0345	0.09175	F	1356242	1357840
ID870_08910	pyrG	CTP synthase	98	1	22.3	3.57	283.8	6563	21.4	0.0383	0.10065	F	115621	117225
ID870_09450	prs	ribose-phosphate diphosphokinase	64	0.6	15.3	3.33	117.2	2928.26	14.6	0.0572	0.14252	F	30270	31238
ID870_05595	hprK	HPr kinase/phosphorylase	66	0.3	43.4	5.06	64.9	8595.28	43.1	0.0621	0.15266	F	766720	767655
ID870_07980	glpK	glycerol kinase GlpK	83	39.8	17.4	-1.15	9915.8	4328.09	-22.4	0.0634	0.15482	F	287436	288944
ID870_00230	nrdI	class Ib ribonucleoside-diphosphate reductase%0Aassembly flavoprotein NrdI	28	0.9	0	-0.94	77	0	-0.9	0.083	0.19411	F	1885858	1886313
ID870_07215	-	purine-nucleoside phosphorylase	39	96.5	34.1	-1.47	11289.1	3992.09	-62.4	0.1145	0.25229	F	435525	436095
ID870_00810	purR	pur operon repressor	60	2.1	45.7	3.93	372.7	8225.61	43.6	0.1208	0.26067	F	1759031	1759843
ID870_09145	adk	adenylate kinase	47	0.9	39.8	4.4	131.8	5610.77	38.9	0.1235	0.26396	F	87039	87677
ID870_02710	cmk	(d)CMP kinase	43	0.1	34.3	5.01	12.1	4420.02	34.2	0.1271	0.26726	F	1377702	1378385
ID870_09325	purD	phosphoribosylamine--glycine ligase	49	19.2	4.4	-1.9	2820.8	649.41	-14.8	0.1417	0.29315	F	57713	58978
ID870_07785	gmk	guanylate kinase	33	40.2	295.2	2.85	3980.5	29222	255	0.1443	0.29693	F	330895	331524
ID870_06800	folD	bifunctional methylenetetrahydrofolate%0Adehydrogenase/methenyltetrahydrofolate cyclohydrolase	56	1.4	32.6	3.78	242.8	5473.09	31.1	0.1514	0.30895	F	515283	516137
ID870_09405	purM	phosphoribosylformylglycinamidine cyclo-ligase	34	68.9	25.3	-1.41	7030.1	2579.86	-43.6	0.1565	0.31528	F	41924	42946
ID870_04675	coaA	type I pantothenate kinase	86	0.5	10.2	2.89	130.1	2625.19	9.7	0.1957	0.37938	F	971524	972444
ID870_02815	pyrR	bifunctional pyr operon transcriptional%0Aregulator/uracil phosphoribosyltransferase PyrR	40	23.2	9.6	-1.19	2787.5	1150.8	-13.6	0.2113	0.40361	F	1359015	1359536
ID870_02980	XK27_00340	bifunctional metallophosphatase/5'-nucleotidase	145	32.8	17.5	-0.87	14278	7609.3	-15.3	0.2172	0.41027	F	1324307	1326379
ID870_04945	endA	DNA/RNA non-specific endonuclease	68	48	23.1	-1.02	9782.3	4708.18	-24.9	0.2303	0.4277	F	902365	903222
ID870_07190	nrdI	class Ib ribonucleoside-diphosphate reductase%0Aassembly flavoprotein NrdI	26	47	980.5	4.35	3665.1	76478.1	933.5	0.2417	0.43775	F	443127	443540
ID870_09635	hpt	hypoxanthine phosphoribosyltransferase	52	4.3	79.7	3.92	676.7	12438.3	75.4	0.2455	0.43775	F	13266	13808
ID870_04720	pfkA	6-phosphofructokinase	52	0.4	32.2	4.6	56.7	5015.97	31.8	0.2623	0.45644	F	962999	964021
ID870_06430	aroK	shikimate kinase	42	35.6	106.8	1.56	4484.3	13451.6	71.2	0.2795	0.48182	F	586793	587305
ID870_10345	udp	uridine phosphorylase	46	14.7	7.2	-0.94	2027.9	989.97	-7.5	0.2848	0.48943	F	1973061	1973840
ID870_04140	pyrC	dihydroorotase	85	13.1	29.9	1.13	3345.6	7614.68	16.7	0.3124	0.52582	F	1083284	1084576
ID870_06440	spd	DNA/RNA non-specific endonuclease	71	79.9	42.6	-0.89	17011.3	9068.95	-37.3	0.3371	0.55921	F	584224	585288
ID870_10465	flaR	DNA topology modulation protein	36	198.3	97	-1.02	21420.6	10472.3	-101.4	0.3632	0.59369	F	1939161	1939700
ID870_05445	ddl	D-alanine--D-alanine ligase	73	0.5	66.2	5.48	111	14497.5	65.7	0.3804	0.61679	F	798305	799351
ID870_06585	add	adenosine deaminase	77	87.5	55.3	-0.65	20214.4	12780.6	-32.2	0.3959	0.63911	F	560691	561713
ID870_09400	purN	phosphoribosylglycinamide formyltransferase	20	63.4	37.3	-0.75	3802	2240.13	-26	0.4137	0.66013	F	43114	43662
ID870_01785	upp	uracil phosphoribosyltransferase	42	313.8	207.6	-0.59	39535.6	26154.8	-106.2	0.4469	0.69749	F	1567384	1568013
ID870_05155	udk	uridine kinase	50	249.6	6605.7	4.72	37437.4	990860	6356.2	0.4544	0.70571	F	860959	861588
ID870_07045	-	AAA family ATPase	40	68.8	42	-0.7	8260.9	5042.29	-26.8	0.4608	0.71215	F	464790	465356
ID870_09410	purF	amidophosphoribosyltransferase	89	42.5	28.7	-0.55	11360.6	7669.7	-13.8	0.4824	0.71332	F	40442	41896
ID870_09320	purE	5-(carboxyamino)imidazole ribonucleotide mutase	17	0.3	0	-0.42	17.2	0	-0.3	0.4912	0.71332	F	59259	59747
ID870_07480	hit	HIT family protein	19	39.1	166.3	2.06	2227.8	9481.49	127.3	0.4977	0.71332	F	389812	390231
ID870_03070	thyA	thymidylate synthase	65	0.2	15	3.71	43.8	2929.49	14.8	0.5007	0.71332	F	1306514	1307353
ID870_04145	pyrB	aspartate carbamoyltransferase catalytic%0Asubunit	67	19.9	35.2	0.79	4002.8	7069.77	15.3	0.5048	0.7135	F	1082196	1083119
ID870_04135	pyrE	orotate phosphoribosyltransferase	46	68.2	36	-0.9	9405.7	4966.5	-32.2	0.5119	0.71797	F	1084588	1085217
ID870_04115	nrdD_1	hypothetical protein	17	1318.9	710.5	-0.89	67263.7	36238.1	-608.3	0.5405	0.74657	F	1089088	1089426
ID870_10270	nrdD	anaerobic ribonucleoside-triphosphate reductase	163	29.3	44.5	0.59	14303.4	21748	15.2	0.5488	0.75379	F	1985796	1987994
ID870_03950	guaC	GMP reductase	67	60	37.1	-0.68	12061.6	7454.67	-22.9	0.5582	0.76365	F	1122281	1123264
ID870_04150	carA	glutamine-hydrolyzing carbamoyl-phosphate%0Asynthase small subunit	69	52.8	40	-0.39	10927.4	8280.64	-12.8	0.6347	0.84448	F	1081106	1082182
ID870_03900	prs2	ribose-phosphate diphosphokinase	70	89.2	132.7	0.57	18729	27860.8	43.5	0.6397	0.84858	F	1133039	1134013
ID870_03960	pbuX	purine permease	107	94.8	85	-0.16	30423.1	27269.2	-9.8	0.7854	0.99028	F	1120172	1121446
ID870_02820	carA	carbamoyl phosphate synthase small subunit	77	14.8	26.4	0.79	3427.8	6099.52	11.6	0.8105	1	F	1357896	1358966
ID870_09315	purK	5-(carboxyamino)imidazole ribonucleotide%0Asynthase	36	57.4	122.2	1.08	6194.4	13192.4	64.8	0.888	1	F	59734	60825
ID870_03470	deoD	purine-nucleoside phosphorylase	52	210.8	275.6	0.38	32884.2	42987.8	64.8	0.9143	1	F	1212796	1213506
ID870_08655	ispE	4-(cytidine%0A5'-diphospho)-2-C-methyl-D-erythritol kinase	78	133.6	139.7	0.06	31255.2	32696.4	6.2	0.928	1	F	170068	170919
ID870_03385	-	NUDIX hydrolase	33	56.3	110.9	0.96	5577.2	10974.6	54.5	0.9413	1	F	1231564	1232025
ID870_09390	purH	bifunctional%0Aphosphoribosylaminoimidazolecarboxamide%0Aformyltransferase/IMP cyclohydrolase	56	75.2	73.2	-0.04	12632.8	12300.9	-2	0.9762	1	F	44457	46004
ID870_05195	nrdF	class 1b ribonucleoside-diphosphate reductase%0Asubunit beta	64	1.6	1.5	-0.03	306.5	296.87	-0.1	0.9881	1	F	850722	851681
ID870_03675	pyrP	uracil permease	104	106.1	105.3	-0.01	33109.1	32838.4	-0.9	0.9988	1	F	1173832	1175157
ID870_00840	pgk	phosphoglycerate kinase	52	0.2	3.2	1.79	31.8	495.6	3	1	1	F	1752050	1753246
ID870_01720	rdgB	nucleoside-triphosphate diphosphatase	63	31.4	31.3	0	5927.5	5918.97	0	1	1	F	1578479	1579453
ID870_01830	tmk	dTMP kinase	45	0	1.8	1.5	0	247.8	1.8	1	1	F	1560196	1560831
ID870_03805	folE	GTP cyclohydrolase I FolE	35	0.5	4.3	1.79	56	451.5	3.8	1	1	F	1151196	1151759
ID870_04795	ndk	nucleoside-diphosphate kinase	26	45.6	69.5	0.6	3552.9	5418	23.9	1	1	F	944715	945131
ID870_00200	ptsD	PTS mannose/fructose/sorbose transporter family%0Asubunit IID	62	519.2	58.2	-3.13	96572.5	10830.9	-461	0	0	G	1891693	1892520
ID870_00225	yhfE	M42 family metallopeptidase	75	262.7	56.6	-2.19	59097.1	12745.2	-206	0	0	G	1886324	1887361
ID870_00290	lacB	galactose-6-phosphate isomerase subunit LacB	46	52.2	6.9	-2.76	7202.9	947.1	-45.3	0	0	G	1869149	1869664
ID870_00620	sga	L-ribulose-5-phosphate 3-epimerase	45	105.4	0.7	-5.94	14224.5	98.96	-104.6	0	0	G	1797957	1798820
ID870_00660	-	carbohydrate kinase	112	66.8	9.8	-2.65	22431.7	3292.79	-57	0	0	G	1789062	1790579
ID870_00985	-	PTS sugar transporter subunit IIA	164	149.7	17.6	-3.02	73632.4	8675.64	-132	0	0	G	1728695	1730584
ID870_01500	dhaK2	DhaKLM operon coactivator DhaQ	66	44.6	6.8	-2.55	8823.5	1343.33	-37.8	0	0	G	1622791	1623777
ID870_03780	icaB	polysaccharide deacetylase family protein	61	14.5	1.6	-2.56	2646.8	296.87	-12.8	0	0	G	1156244	1157131
ID870_03985	dmpI	4-oxalocrotonate tautomerase	12	122.4	0	-6.95	4404.7	0	-122.4	0	0	G	1116038	1116220
ID870_05330	-	PTS beta-glucoside transporter subunit IIBCA	155	49.1	6.5	-2.75	22817.7	3000.89	-42.6	0	0	G	823031	824899
ID870_05505	-	SDR family oxidoreductase	52	113.1	0	-6.83	17635.8	0	-113.1	0	0	G	783236	783853
ID870_05785	-	sugar kinase	83	189.9	9.8	-4.15	47293.7	2433.89	-180.2	0	0	G	724106	725131
ID870_07525	manL	PTS mannose transporter subunit IIAB	50	7739.6	592.3	-3.71	1.16094e+06	88838.3	-7147.4	0	0	G	382011	383021
ID870_07705	celA	PTS sugar transporter subunit IIB	26	923.7	45.4	-4.32	72051.2	3540.59	-878.3	0	0	G	347000	347320
ID870_08430	tktN	transketolase	64	218.4	30.1	-2.82	41924	5786.92	-188.2	0	0	G	217636	218493
ID870_08540	pepA	glutamyl aminopeptidase	64	162.5	19.5	-3	31198.5	3744.29	-143	0	0	G	195585	196652
ID870_00650	-	PTS galactitol transporter subunit IIC	105	298.4	48.7	-2.59	93985.5	15328.1	-249.7	0.0001	0.00063	G	1791656	1793107
ID870_01890	-	PTS sugar transporter subunit IIC	121	84.7	20.3	-2.01	30731.2	7365.24	-64.4	0.0001	0.00063	G	1550219	1551436
ID870_01925	-	CotH kinase family protein	116	124.1	29.9	-2.02	43177.5	10412.3	-94.2	0.0001	0.00063	G	1541255	1542700
ID870_07530	manM	PTS mannose/fructose/sorbose transporter subunit%0AIIC	43	5130.3	1442.3	-1.83	661812	186062	-3688	0.0001	0.00063	G	381166	381978
ID870_05325	bglH	glycoside hydrolase family 1 protein	115	129.4	35.5	-1.84	44641.7	12251.4	-93.9	0.0002	0.00118	G	824916	826343
ID870_05745	XK27_03135	beta-hexosaminidase	113	200.3	58.2	-1.77	67890.9	19723.7	-142.1	0.0006	0.0031	G	732806	734596
ID870_00580	pfoR	PTS sugar transporter subunit IIC	81	66.8	8475.2	6.97	16227.4	2.05947e+06	8408.4	0.0007	0.00351	G	1805002	1806024
ID870_08855	rbsD	D-ribose pyranase	32	78.4	9.4	-2.93	7523.7	903	-69	0.0008	0.00394	G	127694	128092
ID870_01005	alsE	ribulose-phosphate 3-epimerase	55	260	53.2	-2.27	42903.4	8783.71	-206.8	0.0009	0.00432	G	1726090	1726779
ID870_05515	pgm	histidine phosphatase family protein	45	74.7	8.5	-3	10078.6	1145.01	-66.2	0.0009	0.00432	G	781805	782446
ID870_02450	glgP	glycogen/starch/alpha-glucan family%0Aphosphorylase	186	66.9	23	-1.5	37325.5	12835.2	-43.9	0.001	0.00474	G	1431913	1434177
ID870_05765	uxaC	glucuronate isomerase	96	137.7	828.5	2.58	39657.9	238621	690.8	0.0013	0.00602	G	728398	729798
ID870_00430	-	PTS system%0Amannose/fructose/N-acetylgalactosamine-transporter subunit%0AIIB	35	66.1	6.1	-3.23	6942.7	643.62	-60	0.0025	0.01065	G	1838258	1838752
ID870_00610	ptxA	PTS sugar transporter subunit IIA	24	102	6.9	-3.71	7341	494.78	-95.1	0.0027	0.01132	G	1799602	1800087
ID870_01000	-	PTS fructose transporter subunit IIC	81	190	27.8	-2.73	46161.3	6749.58	-162.2	0.0028	0.01168	G	1726791	1727894
ID870_07955	tkt	transketolase	107	0.5	47.3	5.03	152	15180.9	46.8	0.0032	0.01319	G	294467	296452
ID870_00680	xfp	phosphoketolase family protein	139	116.3	34.5	-1.72	48497.7	14383.1	-81.8	0.0039	0.01536	G	1782660	1785038
ID870_00995	-	PTS sugar transporter subunit IIA	33	40.3	2.5	-3.56	3985.1	247.8	-37.8	0.0039	0.01536	G	1727907	1728356
ID870_00280	nanA	exo-alpha-sialidase	210	167.7	78	-1.1	105682	49108.6	-89.8	0.004	0.0157	G	1870357	1872807
ID870_01015	tkt	transketolase	99	107.3	26.8	-1.96	31878.7	7962.25	-80.5	0.0046	0.01787	G	1723394	1725379
ID870_04410	suhB	inositol monophosphatase family protein	54	1102.5	353.6	-1.64	178613	57289.1	-748.9	0.0052	0.01988	G	1028338	1029102
ID870_05010	glgD	glucose-1-phosphate adenylyltransferase subunit%0AGlgD	93	100.4	9362.1	6.53	28001.7	2.61202e+06	9261.7	0.0056	0.02105	G	891252	892385
ID870_00270	-	PTS sugar transporter subunit IIB	26	193.7	29.5	-2.67	15105.3	2301.6	-164.2	0.0061	0.02247	G	1874536	1874841
ID870_05790	XK27_03090	MFS transporter	118	49.5	11.4	-2.03	17522.9	4036.19	-38.1	0.0074	0.026	G	722489	724039
ID870_02435	malX	extracellular solute-binding protein	72	109.5	4.6	-4.3	23652.3	996.58	-104.9	0.0093	0.03162	G	1437091	1438338
ID870_00285	lacA	galactose-6-phosphate isomerase subunit LacA	34	35.7	8.3	-1.98	3640.3	847.32	-27.4	0.0099	0.03351	G	1869685	1870110
ID870_08440	-	PTS sugar transporter subunit IIB	13	87.1	5.1	-3.86	3398.1	197.91	-82.1	0.01	0.03379	G	215981	216265
ID870_00665	-	AP endonuclease	63	128.9	44.3	-1.52	24363.8	8363.86	-84.7	0.0113	0.03727	G	1788281	1789042
ID870_08450	treC	alpha%2Calpha-phosphotrehalase	106	1	23.5	3.6	327.5	7486.77	22.5	0.0131	0.04202	G	212101	213726
ID870_03450	deoB	phosphopentomutase	71	41.1	13.4	-1.55	8746.6	2845.85	-27.7	0.0164	0.05006	G	1216054	1217265
ID870_00405	-	sugar kinase	67	77.1	11317.2	7.18	15496.7	2.27475e+06	11240.1	0.0165	0.0503	G	1842215	1843222
ID870_00185	-	PTS mannose transporter subunit IIA	30	132.1	19.8	-2.68	11885.9	1782.84	-112.3	0.0195	0.05792	G	1893851	1894276
ID870_07535	manN	PTS mannose/fructose/sorbose transporter family%0Asubunit IID	61	959.7	535994	9.12	175628	9.80869e+07	535034	0.0297	0.08154	G	380240	381151
ID870_05770	dgoA	bifunctional 2-keto-4-hydroxyglutarate%0Aaldolase/2-keto-3-deoxy-6-phosphogluconate aldolase	43	105.9	25.2	-2.03	13665.9	3248.69	-80.8	0.0331	0.08867	G	727764	728381
ID870_08455	treP	PTS system trehalose-specific EIIBC component	143	1.1	6.2	1.79	458.3	2648.35	5.1	0.0346	0.09191	G	209849	211879
ID870_09370	-	carbohydrate ABC transporter substrate-binding%0Aprotein	92	153.5	52.2	-1.54	42368.3	14398.8	-101.3	0.0401	0.10451	G	49539	50855
ID870_03490	cpsB	tyrosine-protein phosphatase CpsB	61	174.4	88.5	-0.97	31915.6	16193.6	-85.9	0.0489	0.1245	G	1208688	1209419
ID870_00990	-	PTS fructose transporter subunit IIB	16	85.8	9.3	-3.08	4116.6	445.71	-76.5	0.0514	0.13012	G	1728370	1728681
ID870_07735	ppiB	bifunctional Cof-type HAD-IIB family%0Ahydrolase/peptidylprolyl isomerase	92	291.9	36097.7	6.95	80552.1	9.96296e+06	35805.8	0.0582	0.14436	G	341897	343297
ID870_05730	amyL	alpha-amylase	103	50.9	689.8	3.74	15718.4	213162	639	0.0591	0.14642	G	737085	738551
ID870_00140	ptsG	PTS transporter subunit EIIC	155	219	4455.9	4.34	101850	2.072e+06	4236.9	0.069	0.16647	G	1901745	1903928
ID870_08865	rbsC	ribose ABC transporter permease	75	47.1	17.2	-1.4	10595	3870.39	-29.9	0.074	0.17547	G	125257	126198
ID870_04715	pyk	pyruvate kinase	89	0.4	8	2.68	106.7	2130.41	7.6	0.0904	0.20833	G	964070	965572
ID870_00275	gatC	PTS galactitol transporter subunit IIC	117	191.8	105.2	-0.86	67336.8	36941.1	-86.6	0.108	0.24303	G	1873048	1874496
ID870_02055	norB	MFS transporter	106	202.3	116	-0.8	64335	36903.4	-86.3	0.117	0.25522	G	1516574	1517956
ID870_06445	eno	phosphopyruvate hydratase	72	1.1	11.2	2.54	239.7	2426.87	10.1	0.1231	0.26362	G	582809	584116
ID870_06805	-	phospho-sugar mutase	138	57.8	25.5	-1.15	23929.4	10561	-32.3	0.1264	0.26651	G	513450	515144
ID870_00830	gap	type I glyceraldehyde-3-phosphate dehydrogenase	48	3.8	81.3	4.1	544.4	11700.1	77.5	0.15	0.30694	G	1754459	1755469
ID870_00410	dhuI	5-dehydro-4-deoxy-D-glucuronate isomerase DhuI	41	39.1	11	-1.74	4814.9	1354.5	-28.1	0.1565	0.31528	G	1841548	1842189
ID870_07710	celC	PTS lactose/cellobiose transporter subunit IIA	20	276.3	108.6	-1.34	16577.8	6518.91	-167.6	0.1585	0.31815	G	346660	346983
ID870_00625	araD	L-ribulose-5-phosphate 4-epimerase	45	83.4	30.4	-1.42	11252.7	4107.59	-52.9	0.1627	0.32452	G	1797239	1797955
ID870_04825	nagD	TIGR01457 family HAD-type hydrolase	62	5.7	26.4	2.04	1051.3	4914.8	20.8	0.1662	0.3309	G	935057	935827
ID870_08860	rbsA	sugar ABC transporter ATP-binding protein	75	20.9	92.5	2.09	4706.1	20818.5	71.6	0.1855	0.36215	G	126200	127678
ID870_00420	agaF	PTS sugar transporter subunit IIA	30	36.5	118.3	1.67	3288.7	10643.9	81.7	0.2038	0.39302	G	1840006	1840440
ID870_00440	agaD	PTS mannose/fructose/sorbose transporter family%0Asubunit IID	68	78.5	1298.9	4.03	16018.3	264973	1220.4	0.2089	0.40075	G	1836554	1837369
ID870_05780	uidA	beta-glucuronidase	129	45.7	24.8	-0.85	17679.6	9614.03	-20.8	0.2263	0.42276	G	725148	726947
ID870_03870	ascB	6-phospho-beta-glucosidase	107	72	36.3	-0.97	23118.4	11651.9	-35.7	0.2265	0.42277	G	1138287	1139723
ID870_04040	pgm	phospho-sugar mutase	102	0.5	5.5	2.16	140	1682.65	5	0.2406	0.43775	G	1104402	1106120
ID870_05165	pgdA	polysaccharide deacetylase family protein	92	95.7	2970.5	4.94	26405.5	819863	2874.8	0.2431	0.43775	G	858446	859699
ID870_05175	ptsI	phosphoenolpyruvate--protein phosphotransferase	95	0.3	5.2	2.21	96.7	1486.38	4.9	0.2479	0.43829	G	854996	856729
ID870_05760	uxuA	mannonate dehydratase	73	93.7	1134.4	3.58	20519.4	248440	1040.7	0.2728	0.47211	G	729816	730862
ID870_04325	maa	sugar O-acetyltransferase	40	35	94.2	1.4	4195.4	11299.1	59.2	0.2877	0.49288	G	1045867	1046415
ID870_05315	-	glycerate kinase	93	53.3	28.9	-0.86	14877.2	8060.39	-24.4	0.2912	0.49619	G	827673	828815
ID870_07935	-	PTS transporter subunit EIIC	109	174.9	101.9	-0.77	57179.3	33322.2	-73	0.3011	0.50952	G	299540	300925
ID870_00400	eda	bifunctional 4-hydroxy-2-oxoglutarate%0Aaldolase/2-dehydro-3-deoxy-phosphogluconate aldolase	48	30.4	132.3	2.09	4375.9	19054.2	101.9	0.3207	0.53791	G	1843234	1843872
ID870_05005	glgA	glycogen synthase GlgA	108	30.2	11.1	-1.36	9778.4	3612	-19	0.3226	0.54045	G	892382	893812
ID870_08425	-	transketolase family protein	74	34.7	320.4	3.17	7713.4	71119.9	285.6	0.3293	0.54883	G	218490	219419
ID870_01290	scrA	PTS glucose transporter subunit IIA	132	102.5	3348	5.02	40601.1	1.3258e+06	3245.5	0.353	0.58175	G	1664306	1666225
ID870_00300	lacD	tagatose-bisphosphate aldolase	61	4.9	44.4	2.94	899.5	8133.27	39.5	0.3774	0.61389	G	1867227	1868204
ID870_05025	pulA	type I pullulanase	172	45.5	1235	4.73	23455.5	637281	1189.6	0.3794	0.61607	G	885707	888007
ID870_03395	XK27_05225	hypothetical protein	89	29.4	53.7	0.85	7850.7	14344.4	24.3	0.4004	0.64402	G	1229066	1230292
ID870_03310	XK27_05445	cystathionine beta-lyase	48	490.5	21617.1	5.46	70633.8	3.11286e+06	21126.6	0.4168	0.66316	G	1249520	1250167
ID870_01470	yrkC	cupin domain-containing protein	22	154.8	85	-0.86	10217.9	5610.77	-69.8	0.4697	0.71332	G	1627464	1627868
ID870_01390	ppdK	pyruvate%2C phosphate dikinase	170	22.4	35.9	0.65	11445.5	18295.9	13.4	0.4707	0.71332	G	1639845	1642490
ID870_02455	glpT	MFS transporter	132	103.3	782.2	2.91	40916.3	309763	678.9	0.4869	0.71332	G	1430125	1431498
ID870_05465	tpiA	triose-phosphate isomerase	33	0.4	16	3.58	41.3	1583.29	15.6	0.4961	0.71332	G	793752	794510
ID870_08445	-	BglG family transcription antiterminator	152	34.7	24.8	-0.47	15827.2	11320.5	-9.9	0.4978	0.71332	G	213942	215978
ID870_00305	lacX	aldose 1-epimerase family protein	68	384.5	2397.3	2.64	78445.9	489051	2012.8	0.4997	0.71332	G	1866277	1867173
ID870_10360	deoB	phosphopentomutase	70	34.6	25.7	-0.42	7262.1	5389.87	-8.9	0.569	0.77623	G	1969859	1971070
ID870_09375	nanE	N-acetylmannosamine-6-phosphate 2-epimerase	56	18.3	30	0.68	3081.8	5032.35	11.6	0.5941	0.80156	G	48794	49492
ID870_02555	-	NAD-dependent epimerase/dehydratase family%0Aprotein	93	0.3	1.8	1.15	72.6	500.98	1.5	0.6144	0.82292	G	1411609	1412667
ID870_00195	ptsC	PTS%0Amannose/fructose/sorbose/N-acetylgalactosamine transporter%0Asubunit IIC	58	90.1	112.3	0.31	15680.7	19536.5	22.2	0.7066	0.91804	G	1892517	1893326
ID870_00785	rsgA	ribosome small subunit-dependent GTPase A	57	0.5	1.7	0.85	88.3	297.28	1.2	0.7147	0.92608	G	1763441	1764313
ID870_01285	scrB	sucrose-6-phosphate hydrolase	101	61.9	39.3	-0.64	18744.3	11915.4	-22.5	0.7423	0.95321	G	1666410	1667849
ID870_09355	-	YhcH/YjgK/YiaL family protein	43	63.3	4873	6.25	8159.3	628622	4809.8	0.7855	0.99028	G	52683	53126
ID870_01490	dhaK	dihydroxyacetone kinase subunit DhaK	55	56.2	69.1	0.29	9279.1	11397.2	12.8	0.7888	0.9913	G	1624497	1625486
ID870_04850	glmM	phosphoglucosamine mutase	90	0.5	1.8	0.95	125	494.78	1.4	0.7998	1	G	930842	932194
ID870_00190	ptsB	PTS sugar transporter subunit IIB	34	27.1	18.2	-0.55	2761	1855.48	-8.9	0.8225	1	G	1893342	1893833
ID870_08985	gpmB	histidine phosphatase family protein	50	49.9	70.4	0.49	7478.3	10560.9	20.6	0.8257	1	G	101093	101785
ID870_00265	-	PTS sugar transporter subunit IIA	41	69.6	53.8	-0.37	8565.5	6618.27	-15.8	0.8533	1	G	1874843	1875316
ID870_00435	-	PTS%0Amannose/fructose/sorbose/N-acetylgalactosamine transporter%0Asubunit IIC	47	52.1	41.5	-0.32	7342.7	5853.19	-10.6	0.861	1	G	1837356	1838222
ID870_06910	glcK	ROK family glucokinase	58	596.1	4714	2.98	103717	820236	4117.9	0.9053	1	G	491116	492084
ID870_02445	malQ	4-alpha-glucanotransferase	101	13.5	24.4	0.81	4082.2	7394.84	10.9	0.9061	1	G	1434189	1435685
ID870_05020	glgB	1%2C4-alpha-glucan branching protein GlgB	139	64	61.3	-0.06	26698.5	25542.6	-2.8	0.9258	1	G	888213	890081
ID870_03445	rpiA	ribose-5-phosphate isomerase RpiA	44	3.8	3.4	-0.12	500	451.5	-0.4	0.9375	1	G	1217322	1217993
ID870_02915	fruA	PTS sugar transporter subunit IIA	143	170.5	1055	2.62	73138.7	452586	884.5	0.9614	1	G	1338852	1340816
ID870_08870	rbsB	substrate-binding domain-containing protein	61	66.5	67.7	0.03	12173.4	12392.5	1.2	0.9786	1	G	124236	125204
ID870_03860	supH	HAD family hydrolase	66	76.8	68.1	-0.17	15197	13479	-8.7	0.9832	1	G	1140601	1141422
ID870_07315	pgi	glucose-6-phosphate isomerase	89	1499.1	20880.3	3.8	400261	5.57503e+06	19381.2	0.988	1	G	418446	419795
ID870_00615	ulaD	3-keto-L-gulonate-6-phosphate decarboxylase%0AUlaD	34	197.5	473.2	1.26	20144.7	48268.1	275.7	0.9937	1	G	1798824	1799489
ID870_06690	fbp	fructose-1%2C6-bisphosphatase	165	73.6	2002.7	4.75	36438.3	991322	1929.1	0.9945	1	G	537188	539119
ID870_00605	ulaB	PTS sugar transporter subunit IIB	16	46.5	93.8	1	2231.9	4502.48	47.3	0.9967	1	G	1800154	1800432
ID870_00320	dexB	alpha-glucosidase	110	107.1	92.7	-0.21	35342.3	30586.5	-14.4	0.9977	1	G	1862361	1863968
ID870_05285	nagB	glucosamine-6-phosphate deaminase	51	237.6	441.2	0.89	36347.4	67508.8	203.7	0.9984	1	G	833852	834553
ID870_09340	-	ROK family protein	54	45.5	46.4	0.03	7373.7	7521.27	0.9	0.9999	1	G	54739	55620
ID870_00790	rpe	ribulose-phosphate 3-epimerase	43	0.3	0	-0.38	39.4	0	-0.3	1	1	G	1762772	1763434
ID870_01300	manA	mannose-6-phosphate isomerase%2C class I	71	2	2.1	0.05	428.5	451.5	0.1	1	1	G	1662292	1663239
ID870_05180	ptsH	phosphocarrier protein HPr	11	0	1.5	1.32	0	49.48	1.5	1	1	G	854728	854991
ID870_05460	gpmA	phosphoglycerate mutase	32	0.3	6.2	2.46	29	593.73	5.9	1	1	G	794687	795379
ID870_07700	celB	PTS sugar transporter subunit IIC	93	612.4	529.4	-0.21	170865	147712	-83	1	1	G	347322	348623
ID870_08015	nagA	N-acetylglucosamine-6-phosphate deacetylase	74	23	21.2	-0.11	5114.7	4708.18	-1.8	1	1	G	280980	282128
ID870_08810	fba	fructose-bisphosphate aldolase	48	0.2	15.7	3.82	25.5	2257.5	15.5	1	1	G	136570	137451
ID870_01435	yqeK	bis(5'-nucleosyl)-tetraphosphatase (symmetrical)%0AYqeK	47	98	7	-3.63	13825	989.56	-91	0	0	H	1631935	1632522
ID870_04090	lplA	lipoate--protein ligase	78	45.3	4.9	-2.97	10610.5	1150.8	-40.4	0	0	H	1096223	1097242
ID870_04395	ribF	bifunctional riboflavin kinase/FAD synthetase	69	2.4	167.2	5.64	491.2	34610.3	164.8	0	0	H	1029822	1030754
ID870_05480	ppc	phosphoenolpyruvate carboxylase	227	389.1	92.3	-2.06	264999	62859.9	-296.8	0	0	H	787854	790649
ID870_07690	mipB	fructose-6-phosphate aldolase	48	785.8	93.7	-3.05	113162	13496	-692.1	0	0	H	351270	351938
ID870_01070	hepT	polyprenyl synthetase family protein	65	43.2	7.9	-2.31	8423.4	1541.65	-35.3	0.0004	0.00218	H	1708654	1709634
ID870_03980	apbE	FAD:protein FMN transferase	72	35.8	7.8	-2.05	7723	1695.05	-27.9	0.0004	0.00218	H	1116369	1117307
ID870_02890	panE	2-dehydropantoate 2-reductase	62	144.8	37.5	-1.92	26942	6976.44	-107.3	0.0009	0.00432	H	1345820	1346743
ID870_05080	thiM	hydroxyethylthiazole kinase	50	46.2	6	-2.75	6927.3	903	-40.2	0.002	0.00875	H	874833	875603
ID870_08940	thiD	bifunctional hydroxymethylpyrimidine%0Akinase/phosphomethylpyrimidine kinase	60	0.6	53.9	5.12	103.6	9697.65	53.3	0.0101	0.03408	H	110467	111225
ID870_05075	thiE	thiamine phosphate synthase	46	48.4	6.1	-2.79	6673.2	847.32	-42.2	0.0116	0.03798	H	875617	876288
ID870_03800	folC	bifunctional folylpolyglutamate%0Asynthase/dihydrofolate synthase	103	0.5	66.2	5.47	158.5	20449.7	65.7	0.0145	0.04507	H	1151778	1153040
ID870_00795	thiN	thiamine diphosphokinase	43	20.4	6.5	-1.51	2633.4	841.53	-13.9	0.0167	0.0507	H	1762147	1762779
ID870_00630	fsa	fructose-6-phosphate aldolase	37	64.1	8.5	-2.77	7110	947.1	-55.5	0.0256	0.07253	H	1796581	1797228
ID870_04060	lipL	lipoate--protein ligase family protein	66	2.6	23.5	2.75	522.7	4646.06	20.8	0.0469	0.1201	H	1101463	1102299
ID870_06780	ispA	polyprenyl synthetase family protein	57	72.8	26.4	-1.43	12451.4	4509.86	-46.4	0.0785	0.18456	H	518629	519501
ID870_03815	folB	dihydroneopterin aldolase	23	0	21.5	4.49	0	1486.38	21.5	0.1708	0.33793	H	1150025	1150387
ID870_00780	rrmA	methyltransferase domain-containing protein	59	93.6	2862.8	4.92	16559.5	506718	2769.3	0.177	0.34864	H	1764469	1765320
ID870_05130	metK	methionine adenosyltransferase	75	0.8	7.5	2.23	185	1695.05	6.7	0.2452	0.43775	H	865220	866416
ID870_07870	pncB	nicotinate phosphoribosyltransferase	97	0.1	5.6	2.55	37.8	1640.61	5.5	0.2458	0.43775	H	313296	314756
ID870_05135	birA	bifunctional biotin--[acetyl-CoA-carboxylase]%0Asynthetase/biotin operon repressor	95	0.5	24.2	4.09	136.9	6886.43	23.7	0.2461	0.43775	H	864100	865035
ID870_05530	ribH	6%2C7-dimethyl-8-ribityllumazine synthase	37	302.3	148.1	-1.02	33555.7	16439.5	-154.2	0.3327	0.55283	H	778657	779127
ID870_02775	thiI	tRNA 4-thiouridine(8) synthase ThiI	88	88.3	54.9	-0.68	23316.9	14491.9	-33.4	0.401	0.64405	H	1364624	1365838
ID870_05085	thiD	bifunctional hydroxymethylpyrimidine%0Akinase/phosphomethylpyrimidine kinase	67	3.1	25.5	2.68	626.3	5115.58	22.3	0.4368	0.68658	H	874034	874831
ID870_07820	luxS	S-ribosylhomocysteine lyase	26	79.2	1787	4.48	6179.7	139387	1707.8	0.4401	0.69078	H	324270	324752
ID870_03075	folA	dihydrofolate reductase	32	14.8	7.2	-0.95	1424.6	693.1	-7.6	0.441	0.69119	H	1305940	1306434
ID870_02910	pfkB	1-phosphofructokinase	67	6.3	3.5	-0.71	1269.5	699.3	-2.8	0.4712	0.71332	H	1340813	1341724
ID870_03810	folP	dihydropteroate synthase	55	1	9	2.31	168.6	1486.79	8	0.492	0.71332	H	1150389	1151192
ID870_01845	rsmI	16S rRNA%0A(cytidine(1402)-2'-O)-methyltransferase	66	1.6	8.5	1.87	320.2	1690.49	6.9	0.495	0.71332	H	1558087	1558956
ID870_02210	coaE	dephospho-CoA kinase	45	0.1	3.3	1.96	13.8	445.3	3.2	0.4971	0.71332	H	1491953	1492546
ID870_04055	coaB	phosphopantothenate--cysteine ligase	54	0	47.2	5.53	7	7648.19	47.2	0.4972	0.71332	H	1102438	1103139
ID870_00360	uppS	isoprenyl transferase	61	0.4	52.8	5.29	69.1	9661.7	52.4	0.4981	0.71332	H	1854499	1855251
ID870_07865	nadE	ammonia-dependent NAD(+) synthetase	63	0.3	0	-0.39	57.9	0	-0.3	0.5019	0.71332	H	314753	315574
ID870_03820	folK	2-amino-4-hydroxy-6-%0Ahydroxymethyldihydropteridine diphosphokinase	37	0.3	0	-0.43	38.3	0	-0.3	0.5032	0.71332	H	1149540	1150028
ID870_05535	ribBA	bifunctional%0A3%2C4-dihydroxy-2-butanone-4-phosphate synthase/GTP%0Acyclohydrolase II	86	76.7	56	-0.45	19789.9	14459.6	-20.7	0.5279	0.73421	H	777449	778642
ID870_05015	glgC	glucose-1-phosphate adenylyltransferase	84	71.8	44.6	-0.67	18081.2	11236.8	-27.2	0.5881	0.79744	H	890123	891262
ID870_02675	fhuC	ABC transporter ATP-binding protein	62	174	8936.3	5.67	32357.7	1.66216e+06	8762.4	0.6467	0.85556	H	1384393	1385187
ID870_00295	-	tagatose-6-phosphate kinase	70	81.8	829.4	3.33	17168.1	174178	747.7	0.6916	0.90173	H	1868206	1869138
ID870_04835	hemN	oxygen-independent coproporphyrinogen III%0Aoxidase	86	11.8	21.7	0.83	3039.4	5593.57	9.9	0.695	0.9051	H	933185	934315
ID870_03110	mmuM	homocysteine S-methyltransferase	36	10.2	66.9	2.6	1097.2	7223.99	56.7	0.8143	1	H	1299421	1300365
ID870_01430	nadD	nicotinate-nucleotide adenylyltransferase	45	5.1	8.5	0.65	684.6	1150.8	3.5	0.8252	1	H	1632519	1633151
ID870_06235	metK	methionine adenosyltransferase	42	91.6	109.9	0.26	11535.8	13842.3	18.3	0.8602	1	H	631645	632682
ID870_07310	fthC	5-formyltetrahydrofolate cyclo-ligase	49	168.9	152.5	-0.15	24825.7	22410.2	-16.4	0.8794	1	H	420117	420644
ID870_05540	ribE	riboflavin synthase	47	21	29.1	0.45	2961.4	4107.59	8.1	0.9388	1	H	776781	777431
ID870_05545	ribD	bifunctional%0Adiaminohydroxyphosphoribosylaminopyrimidine%0Adeaminase/5-amino-6-(5-phosphoribosylamino)uracil%0Areductase RibD	83	70.6	546.6	2.94	17567.3	136102	476	0.9631	1	H	775691	776800
ID870_06795	nnrD	NAD(P)H-hydrate dehydratase	54	64.5	66.6	0.04	10451.2	10781.4	2	0.9714	1	H	516134	516970
ID870_06945	bioB	biotin synthase BioB	56	20.6	21.8	0.08	3460.5	3655.69	1.2	0.9945	1	H	485655	486647
ID870_01010	fsa	fructose-6-phosphate aldolase	37	176.6	2837.2	4	19607.3	314926	2660.5	0.9974	1	H	1725428	1726072
ID870_08850	rbsK	ribokinase	63	4.9	4.2	-0.19	929.9	791.64	-0.7	0.9979	1	H	128067	128978
ID870_00565	gshAB	bifunctional glutamate--cysteine ligase%0AGshA/glutathione synthetase GshB	175	1273.4	1252.3	-0.02	668527	657452	-21.1	0.9987	1	H	1808091	1810343
ID870_01040	menA	prenyltransferase	75	535.1	5461.5	3.35	120404	1.22884e+06	4926.4	0.9998	1	H	1716949	1717848
ID870_03915	nadK	NAD kinase	72	0.1	23	4.42	26.2	4966.5	22.9	1	1	H	1130698	1131534
ID870_04050	coaBC	phosphopantothenoylcysteine decarboxylase	46	0.1	0.7	0.65	13.4	98.96	0.6	1	1	H	1103132	1103674
ID870_04875	lplA	lipoate--protein ligase	65	10.1	41.7	1.94	1967.7	8126.99	31.6	1	1	H	925610	926599
ID870_06995	coaD	pantetheine-phosphate adenylyltransferase	35	0.4	34.4	4.61	47.2	3612	34	1	1	H	475408	475893
ID870_01170	-	phosphatase PAP2 family protein	49	396.2	38.7	-3.32	58248.4	5682.17	-357.6	0	0	I	1686940	1687440
ID870_05355	-	alpha/beta hydrolase	90	128.5	9.6	-3.61	34685.9	2598.87	-118.8	0	0	I	818174	819166
ID870_10495	-	phosphatase PAP2 family protein	53	167.7	11.6	-3.74	26659.1	1850.1	-156	0	0	I	1934123	1934737
ID870_05915	cylI	beta-ketoacyl-[acyl-carrier-protein] synthase%0Afamily protein	161	62.7	14	-2.08	30267.1	6777.71	-48.6	0.0006	0.0031	I	693056	695251
ID870_06655	butA	(S)-acetoin forming diacetyl reductase	38	56.5	12.3	-2.12	6436.7	1397.78	-44.2	0.0017	0.00765	I	544750	545514
ID870_06930	-	AMP-binding protein	99	62.2	19.8	-1.6	18473.7	5880.09	-42.4	0.0024	0.01024	I	488385	489614
ID870_07570	accC	acetyl-CoA carboxylase biotin carboxylase%0Asubunit	85	0.6	79	5.68	143.4	20140.3	78.4	0.0087	0.0299	I	372918	374288
ID870_00960	-	SDR family NAD(P)-dependent oxidoreductase	28	242.4	56.7	-2.08	20360.5	4762.8	-185.7	0.0121	0.03938	I	1731799	1732110
ID870_05030	dagK	diacylglycerol kinase family lipid kinase	78	0.3	31.4	4.62	75.3	7355.88	31.1	0.0151	0.04674	I	884684	885703
ID870_04100	cls	cardiolipin synthase	146	0.4	14	3.42	178	6148.99	13.6	0.0154	0.04734	I	1092750	1094345
ID870_03585	plsY	glycerol-3-phosphate 1-O-acyltransferase PlsY	57	0	87.3	6.44	3.5	14931.8	87.3	0.0215	0.06293	I	1191671	1192309
ID870_07580	accB	acetyl-CoA carboxylase biotin carboxyl carrier%0Aprotein	25	0.4	232	7.35	32	17399.7	231.6	0.0272	0.07648	I	371925	372461
ID870_07290	gpsA	NAD(P)H-dependent glycerol-3-phosphate%0Adehydrogenase	85	110.2	48.5	-1.17	28090.1	12366.9	-61.7	0.0275	0.07713	I	423514	424530
ID870_07565	accD	acetyl-CoA carboxylase carboxyltransferase%0Asubunit beta	56	4.8	100.3	4.12	812.5	16854.8	95.5	0.0293	0.08074	I	374297	375172
ID870_07585	fabF	beta-ketoacyl-ACP synthase II	72	0.9	66.8	5.14	200.4	14430.5	65.9	0.0298	0.08171	I	370727	371959
ID870_00415	dhuD	monomeric 2-dehydro-3-deoxy-D-gluconate%0A5-dehydrogenase DhuD	48	44.4	10	-2.04	6397.4	1442.7	-34.4	0.0689	0.16641	I	1840719	1841531
ID870_07560	accA	acetyl-CoA carboxylase carboxyl transferase%0Asubunit alpha	50	1.5	0.3	-0.89	219.7	49.48	-1.1	0.0693	0.16683	I	375165	375938
ID870_06935	vraB	thiolase family protein	78	65.3	26.8	-1.25	15274.7	6271.76	-38.5	0.09	0.20784	I	487277	488392
ID870_04830	fat	acyl-[acyl-carrier-protein] thioesterase	65	159.8	25.4	-2.61	31160.8	4947.9	-134.4	0.096	0.21985	I	934319	935056
ID870_09430	plsX	phosphate acyltransferase PlsX	78	0.1	0	-0.14	23.5	0	-0.1	0.1104	0.2467	I	34291	35283
ID870_05380	plsC	1-acyl-sn-glycerol-3-phosphate acyltransferase	56	0	65.3	6.05	0	10973.7	65.3	0.1252	0.26592	I	812511	813251
ID870_07590	fabG	3-oxoacyl-[acyl-carrier-protein] reductase	53	19.9	5.3	-1.73	3160.3	842.35	-14.6	0.1331	0.27803	I	369977	370711
ID870_06665	-	alpha/beta hydrolase	61	41.8	15.3	-1.4	7656.4	2795.96	-26.6	0.1533	0.31082	I	543177	543887
ID870_07595	fabD	ACP S-malonyltransferase	61	261	38.8	-2.72	47762.4	7091.94	-222.2	0.2026	0.39104	I	369042	369968
ID870_03065	mvaS	hydroxymethylglutaryl-CoA synthase	103	2.5	8.2	1.4	763.5	2531.21	5.7	0.216	0.40975	I	1307402	1308679
ID870_03025	mvaK2	phosphomevalonate kinase	85	0.4	3.5	1.66	109	897.21	3.1	0.2487	0.43865	I	1314434	1315426
ID870_03020	mvaD	diphosphomevalonate decarboxylase	59	0.2	0	-0.27	35.9	0	-0.2	0.2503	0.44059	I	1315419	1316363
ID870_03015	mvk	mevalonate kinase	64	0.3	45.4	5.17	56.1	8722.44	45.1	0.2756	0.47621	I	1316345	1317223
ID870_02625	pgpB1	phosphatase PAP2 family protein	63	398.4	1683.1	2.08	75303.4	318109	1284.7	0.3367	0.55906	I	1393933	1394574
ID870_09280	XK27_09800	acyltransferase	144	40.6	27.2	-0.56	17535.5	11744.7	-13.4	0.422	0.66902	I	66903	68681
ID870_05950	cylG	3-oxoacyl-ACP reductase FabG	63	53.4	23.9	-1.13	10085.8	4515	-29.5	0.4917	0.71332	I	686839	687561
ID870_09835	pgsA	CDP-diacylglycerol--glycerol-3-phosphate%0A3-phosphatidyltransferase	53	0.8	10.9	2.7	132.8	1734.59	10.1	0.5019	0.71332	I	2067246	2067788
ID870_00730	dltC	D-alanine--poly(phosphoribitol) ligase subunit%0ADltC	17	8	16.5	0.96	406.5	841.94	8.5	0.5306	0.73657	I	1771982	1772221
ID870_05755	kduD	SDR family oxidoreductase	54	85.4	53	-0.68	13834.1	8578.49	-32.4	0.624	0.83275	I	730986	731825
ID870_07610	fabH	ketoacyl-ACP synthase III	68	46.8	38	-0.29	9539.5	7757.08	-8.7	0.637	0.84577	I	366655	367626
ID870_05945	acpC	acyl carrier protein	26	18.1	15.3	-0.23	1413.1	1193.67	-2.8	0.8061	1	I	687554	687859
ID870_03045	-	diacylglycerol kinase family lipid kinase	71	423.7	1405.5	1.73	90249.7	299377	981.8	0.878	1	I	1311241	1312155
ID870_07605	acpP	acyl carrier protein	10	5.7	59.5	3.17	171.5	1784.07	53.8	0.9322	1	I	367684	367908
ID870_00180	XK27_02965	alanine racemase	95	318.6	229.3	-0.47	90809.4	65338.9	-89.4	0.9739	1	I	1894523	1895557
ID870_07410	-	alpha/beta hydrolase	81	68.8	65.3	-0.07	16726.9	15873.6	-3.5	0.9886	1	I	400735	401739
ID870_01375	-	3-hydroxyacyl-CoA dehydrogenase	77	73.7	113.2	0.61	17024.9	26142.4	39.5	0.9979	1	I	1644162	1645127
ID870_09690	ytlR	diacylglycerol kinase	87	189.4	288.2	0.6	49441.2	75214.3	98.7	0.9991	1	I	2711	3603
ID870_05940	cylZ	3-hydroxyacyl-ACP dehydratase FabZ	34	47.2	113.1	1.24	4814.5	11535.3	65.9	0.9999	1	I	687843	688319
ID870_01315	acpS	holo-ACP synthase	22	1.3	97.6	5.43	84.5	6442.77	96.3	1	1	I	1658138	1658497
ID870_02550	ispD	2-C-methyl-D-erythritol 4-phosphate%0Acytidylyltransferase	54	1	5.5	1.67	167.7	890.6	4.5	1	1	I	1412667	1413389
ID870_07575	fabZ	3-hydroxyacyl-ACP dehydratase FabZ	30	3.9	10	1.17	351.8	903	6.1	1	1	I	372458	372880
ID870_07620	phaB	enoyl-CoA hydratase	62	2	12.1	2.13	370.6	2257.5	10.1	1	1	I	365334	366125
ID870_00895	rpsN	30S ribosomal protein S14	21	4.2	0	-2.38	264	0	-4.2	0	0	J	1742495	1742764
ID870_02715	infC	translation initiation factor IF-3	31	7.6	0	-3.1	705.9	0	-7.6	0	0	J	1377011	1377541
ID870_03920	yjbO	RluA family pseudouridine synthase	75	103.1	158587	10.57	23205.9	3.5682e+07	158484	0	0	J	1129817	1130701
ID870_04940	pheS	phenylalanine--tRNA ligase subunit alpha	57	9.4	674.5	6.03	1601.5	115333	665.1	0	0	J	903514	904554
ID870_07230	ygaC	DUF402 domain-containing protein	51	194.7	3	-5.63	29786.5	451.5	-191.7	0	0	J	432409	432942
ID870_07425	ylxQ	YlxQ-related RNA-binding protein	17	242.7	8.9	-4.63	12375.7	451.5	-233.8	0	0	J	397087	397389
ID870_07730	yugI	S1 RNA-binding domain-containing protein	26	292	34.9	-3.03	22777.7	2725.38	-257.1	0	0	J	343299	343655
ID870_08065	ydaF_2	GNAT family N-acetyltransferase	58	118.8	2.8	-4.96	20678.3	495.6	-116	0	0	J	273121	273801
ID870_08075	-	GNAT family N-acetyltransferase	49	224.4	41.4	-2.41	32984.6	6089.99	-183	0	0	J	271840	272400
ID870_08410	pnp	polyribonucleotide nucleotidyltransferase	127	319	47.3	-2.73	121549	18022.4	-271.7	0	0	J	221525	223654
ID870_10160	rpmG	50S ribosomal protein L33	9	743.6	0	-9.54	20078.5	0	-743.6	0	0	J	2010040	2010189
ID870_02280	nylA	amidase	163	157.5	25.7	-2.57	77037.4	12554.3	-131.9	0.0001	0.00063	J	1476756	1478795
ID870_04390	truB	tRNA pseudouridine(55) synthase TruB	69	21.1	4.6	-1.99	4371.2	947.1	-16.5	0.0001	0.00063	J	1030767	1031651
ID870_03120	rplJ	50S ribosomal protein L10	25	12.2	0	-3.72	915.2	0	-12.2	0.0002	0.00118	J	1296286	1296786
ID870_09895	rplI	50S ribosomal protein L9	32	38.8	4.7	-2.8	3726.7	451.5	-34.1	0.0003	0.0017	J	2054990	2055442
ID870_01425	yhbY	ribosome assembly RNA-binding protein YhbY	20	167.4	12.4	-3.65	10045	743.4	-155	0.0004	0.00218	J	1633281	1633598
ID870_02230	rpmG	50S ribosomal protein L33	16	8.5	0	-3.24	406.3	0	-8.5	0.0005	0.00264	J	1487983	1488129
ID870_03125	rplL	50S ribosomal protein L7/L12	19	57.8	0	-5.88	3291.8	0	-57.8	0.0006	0.0031	J	1295857	1296222
ID870_00545	dusB	tRNA dihydrouridine synthase DusB	65	135.3	43.7	-1.61	26382.6	8523.88	-91.6	0.0008	0.00394	J	1813537	1814514
ID870_10370	rluA	RluA family pseudouridine synthase	62	92.8	18.8	-2.24	17266.2	3496.49	-74	0.0009	0.00432	J	1967140	1968024
ID870_06840	ileS	isoleucine--tRNA ligase	166	0.6	33.4	4.45	287.8	16632.8	32.8	0.001	0.00474	J	504897	507689
ID870_09875	mnmA	tRNA 2-thiouridine(34) synthase MnmA	83	0.5	42.4	4.81	136.5	10566.1	41.9	0.0016	0.00725	J	2060211	2061332
ID870_07285	rnpA	ribonuclease P protein component	24	86.5	13.2	-2.62	6224.8	952.48	-73.2	0.0018	0.00799	J	424700	425029
ID870_04670	rsmC	class I SAM-dependent methyltransferase	47	37.9	8.5	-2.03	5345.8	1200.28	-29.4	0.0021	0.00915	J	972550	973140
ID870_02060	rplK	50S ribosomal protein L11	20	65.1	0	-6.05	3903.2	0	-65.1	0.0026	0.01097	J	1515938	1516363
ID870_04535	trmFO	methylenetetrahydrofolate--tRNA-(uracil(54)-%0AC(5))-methyltransferase (FADH(2)-oxidizing) TrmFO	83	636.1	77786.7	6.93	158384	1.93689e+07	77150.6	0.0036	0.01444	J	1000958	1002292
ID870_09660	yabO	RNA-binding S4 domain-containing protein	21	180.1	26.8	-2.7	11348.3	1690.49	-153.3	0.0036	0.01444	J	9932	10204
ID870_07040	valS	valine--tRNA ligase	132	0.6	62.6	5.3	243.8	24788.7	62	0.0039	0.01536	J	465356	468010
ID870_09250	rplC	50S ribosomal protein L3	24	4.8	241.5	5.37	348.8	17387.2	236.6	0.0063	0.0229	J	76402	77028
ID870_04930	pheT	phenylalanine--tRNA ligase subunit beta	153	0.2	48.3	5.31	112.4	22173.4	48.1	0.0075	0.02623	J	905212	907617
ID870_04680	rpsT	30S ribosomal protein S20	14	4.9	0	-2.55	204	0	-4.9	0.0103	0.03465	J	971222	971470
ID870_08415	rpsO	30S ribosomal protein S15	15	6.2	0	-2.84	278.3	0	-6.2	0.0103	0.03465	J	220875	221144
ID870_08070	-	GNAT family N-acetyltransferase	45	85.7	26.2	-1.67	11563.9	3540.59	-59.4	0.0104	0.03482	J	272500	273078
ID870_10165	rpmF	50S ribosomal protein L32	11	2.1	0	-1.65	70.4	0	-2.1	0.0109	0.03622	J	2009842	2010024
ID870_07660	raiA	ribosome-associated translation inhibitor RaiA	39	116	36.1	-1.66	13577.6	4227.08	-79.9	0.0132	0.04222	J	356994	357548
ID870_10195	argS	arginine--tRNA ligase	115	0.2	23.1	4.31	73.9	7967.22	22.9	0.0136	0.04312	J	2002470	2004161
ID870_05715	thrS	threonine--tRNA ligase	116	0.2	36.8	4.93	83.3	12801	36.5	0.0148	0.04587	J	741387	743330
ID870_06980	yutD	DUF1027 domain-containing protein	42	33.2	11.8	-1.41	4182	1491.35	-21.4	0.0186	0.05555	J	478434	479012
ID870_05395	cshA	DEAD/DEAH box helicase	89	597.7	247.6	-1.27	159588	66105.6	-350.1	0.025	0.07129	J	809582	811168
ID870_02875	trmD	tRNA (guanosine(37)-N1)-methyltransferase TrmD	46	2.5	0	-1.82	347.7	0	-2.5	0.0277	0.07729	J	1348936	1349691
ID870_04415	rsmF	RsmF rRNA methyltransferase first C-terminal%0Adomain-containing protein	82	0.2	59.7	5.65	51.3	14691.5	59.5	0.0289	0.07984	J	1026960	1028270
ID870_01905	metG	methionine--tRNA ligase	105	0.5	44	4.95	144.4	13874.2	43.6	0.0301	0.08223	J	1546015	1548012
ID870_05275	rsuA	rRNA pseudouridine synthase	55	25.4	6	-1.91	4193.5	991.2	-19.4	0.0307	0.08366	J	835677	836396
ID870_00095	rsmE	16S rRNA (uracil(1498)-N(3))-methyltransferase	20	30.6	4.1	-2.62	1836.7	247.8	-26.5	0.0308	0.08372	J	1911212	1911952
ID870_00375	proS	proline--tRNA ligase	118	0.1	17.5	4.04	43.9	6210.87	17.4	0.0309	0.08389	J	1850455	1852308
ID870_06565	rplS	50S ribosomal protein L19	25	136.6	6.6	-4.18	10243.4	495.6	-130	0.0361	0.09578	J	564336	564683
ID870_09715	rlmH	23S rRNA 0A(pseudouridine(1915)-N(3))-methyltransferase RlmH	36	42.9	13.9	-1.56	4633.3	1497.55	-29	0.04	0.10437	J	2090999	2091478
ID870_02240	rnr	ribonuclease R	164	36.5	100.4	1.43	17977.1	49377.1	63.8	0.0414	0.10751	J	1485182	1487587
ID870_09175	rplF	50S ribosomal protein L6	26	1.4	0	-1.27	109.6	0	-1.4	0.0462	0.11845	J	83354	83890
ID870_07995	glyS	glycine--tRNA ligase subunit beta	120	0.5	25.2	4.15	170.7	9079.95	24.7	0.0541	0.13602	J	284661	286700
ID870_00515	tsf	elongation factor Ts	56	1.7	34.9	3.73	285.6	5857.51	33.2	0.0606	0.1493	J	1819703	1820743
ID870_10050	mprF	bifunctional lysylphosphatidylglycerol%0Aflippase/synthetase MprF	227	81.3	41.8	-0.94	55387.8	28476.9	-39.5	0.0633	0.15475	J	2030760	2033300
ID870_07050	-	GNAT family N-acetyltransferase	37	74.7	21255.2	8.13	8289.5	2.35933e+06	21180.5	0.0728	0.17318	J	464209	464793
ID870_02720	rpmI	50S ribosomal protein L35	11	63.9	13.7	-2.14	2107.4	451.5	-50.2	0.0773	0.18251	J	1376771	1376971
ID870_05295	queA	tRNA preQ1(34) S-adenosylmethionine%0Aribosyltransferase-isomerase QueA	61	43.4	1724.8	5.28	7935.1	315637	1681.4	0.0861	0.2003	J	831840	832868
ID870_10175	aspS	aspartate--tRNA ligase	114	0.3	13	3.45	95.1	4430.78	12.7	0.0876	0.20293	J	2006498	2008249
ID870_01750	rluB	rRNA pseudouridine synthase	50	277.5	146.9	-0.91	41624.7	22037.3	-130.6	0.1026	0.23232	J	1574776	1575498
ID870_09200	rplN	50S ribosomal protein L14	18	1.6	0	-1.38	86.6	0	-1.6	0.1142	0.25229	J	81169	81537
ID870_08360	rpsI	30S ribosomal protein S9	22	0	188.5	7.57	0	12437.9	188.5	0.1145	0.25229	J	230586	230978
ID870_07900	cshB	DEAD/DEAH box helicase	88	0.3	10.3	3.11	82.1	2725.79	10	0.1167	0.25485	J	307875	309218
ID870_09675	ychF	redox-regulated ATPase YchF	77	0.4	15.6	3.55	96	3593.4	15.1	0.1207	0.26067	J	4373	5488
ID870_05525	lysS	lysine--tRNA ligase	77	0.3	10.2	3.11	67.7	2345.69	9.9	0.1212	0.26103	J	779202	780692
ID870_09755	trpS	tryptophan--tRNA ligase	77	0.9	41.1	4.44	217.4	9498.28	40.2	0.1235	0.26396	J	2083092	2084117
ID870_10170	hisS	histidine--tRNA ligase	102	0.4	12	3.26	109.9	3672.89	11.6	0.1255	0.26592	J	2008342	2009622
ID870_01200	rpsR	30S ribosomal protein S18	17	685.2	60.8	-3.47	34945.9	3099.85	-624.4	0.1262	0.26638	J	1682438	1682677
ID870_10380	rpmG	50S ribosomal protein L33	14	153.9	21.5	-2.78	6465.7	903	-132.4	0.1309	0.27421	J	1964574	1964726
ID870_05420	prfC	peptide chain release factor 3	98	49.5	19.4	-1.31	14544.4	5703.93	-30.1	0.1342	0.27953	J	804981	806525
ID870_06975	rlmN	23S rRNA (adenine(2503)-C(2))-methyltransferase%0ARlmN	71	185	94.6	-0.96	39400.4	20152.6	-90.4	0.169	0.33527	J	479063	480169
ID870_00820	rpsG	30S ribosomal protein S7	27	3.8	138.5	4.85	309.9	11219.4	134.7	0.1853	0.36208	J	1757907	1758377
ID870_07765	rsmB	16S rRNA (cytosine(967)-C(5))-methyltransferase%0ARsmB	104	1260.1	17775.2	3.82	393145	5.54585e+06	16515.1	0.2394	0.43775	J	335297	336619
ID870_00815	rpsL	30S ribosomal protein S12	27	0.1	114.1	6.64	12.1	9239.97	113.9	0.2397	0.43775	J	1758399	1758812
ID870_09190	rplE	50S ribosomal protein L5	30	0.6	46.8	4.92	52.5	4211.93	46.2	0.2399	0.43775	J	81946	82488
ID870_01265	efp	elongation factor P	34	4.3	105	4.33	433.8	10710	100.7	0.2413	0.43775	J	1669802	1670362
ID870_03995	prfA	peptide chain release factor 1	61	1.3	56.8	4.64	241.3	10390.8	55.5	0.2433	0.43775	J	1114217	1115296
ID870_09180	rpsH	30S ribosomal protein S8	26	0.1	100.9	6.6	4	7873.4	100.9	0.244	0.43775	J	82846	83244
ID870_02940	cca	CCA tRNA nucleotidyltransferase	80	0.1	9.1	3.26	13.1	2178.66	9	0.2459	0.43775	J	1334892	1336100
ID870_09910	rpsD	30S ribosomal protein S4	34	0	37.4	5.26	0	3814.3	37.4	0.2461	0.43775	J	2052352	2052963
ID870_07920	rsmH	16S rRNA (cytosine(1402)-N(4))-methyltransferase%0ARsmH	73	6.6	77.6	3.37	1449.2	16991.8	71	0.2469	0.43775	J	303215	304162
ID870_05235	alaS	alanine--tRNA ligase	101	0.2	23.7	4.36	63	7186.17	23.5	0.2515	0.44182	J	843775	846393
ID870_10410	leuS	leucine--tRNA ligase	100	0.1	8.1	3	42	2427.69	8	0.2554	0.44619	J	1955839	1958340
ID870_02275	rsuA	rRNA pseudouridine synthase	63	39.6	135.6	1.75	7490.2	25636.6	96	0.2688	0.46629	J	1478880	1479602
ID870_07550	serS	serine--tRNA ligase	69	128.9	55.7	-1.2	26675.2	11529.1	-73.2	0.2759	0.47636	J	377086	378363
ID870_07055	rimL	GNAT family N-acetyltransferase	31	14.2	35.2	1.25	1322.3	3271.73	21	0.277	0.47788	J	463543	464111
ID870_01660	nylA	amidase	91	29.5	14.5	-0.97	8052.2	3970.16	-15	0.2867	0.49193	J	1587239	1588699
ID870_02100	frr	ribosome recycling factor	37	0.6	29.5	4.25	66.9	3270.86	28.9	0.2953	0.50124	J	1508536	1509093
ID870_07415	rbfA	30S ribosome-binding factor RbfA	26	142.5	78.3	-0.86	11118.1	6106.78	-64.2	0.3624	0.59326	J	400283	400651
ID870_01445	rsfS	ribosome silencing factor	24	156.6	79.3	-0.97	11277.4	5709.89	-77.3	0.4129	0.65933	J	1630993	1631349
ID870_07220	rlmD	23S rRNA (uracil(1939)-C(5))-methyltransferase%0ARlmD	112	103.2	68	-0.59	34682.5	22851.2	-35.2	0.4319	0.68178	J	433901	435256
ID870_07770	fmt	methionyl-tRNA formyltransferase	58	1.2	14.7	2.82	213.7	2554.77	13.5	0.4815	0.71332	J	334372	335307
ID870_09210	rpmC	50S ribosomal protein L29	5	1	0	-1.02	15.4	0	-1	0.4853	0.71332	J	80652	80858
ID870_01395	gatC	Asp-tRNA(Asn)/Glu-tRNA(Gln) amidotransferase%0Asubunit GatC	15	0.8	0	-0.89	38.2	0	-0.8	0.4866	0.71332	J	1639405	1639707
ID870_01580	rsmG	16S rRNA (guanine(527)-N(7))-methyltransferase%0ARsmG	60	12.8	54.2	2	2296.2	9751.46	41.4	0.4879	0.71332	J	1605923	1606636
ID870_08390	cysS	cysteine--tRNA ligase	96	8.5	23.3	1.35	2449.9	6700.92	14.8	0.4887	0.71332	J	225190	226533
ID870_09135	rpmJ	50S ribosomal protein L36	8	2.1	0	-1.61	49.5	0	-2.1	0.4905	0.71332	J	88037	88153
ID870_01190	rpsF	30S ribosomal protein S6	13	1.4	0	-1.28	55.8	0	-1.4	0.491	0.71332	J	1683225	1683512
ID870_06640	asnS	asparagine--tRNA ligase	73	0.4	20.6	3.92	94.4	4515	20.2	0.4919	0.71332	J	549429	550775
ID870_01405	gatB	Asp-tRNA(Asn)/Glu-tRNA(Gln) amidotransferase%0Asubunit GatB	76	0.4	10.2	3.05	80.4	2325.46	9.8	0.4933	0.71332	J	1636497	1637939
ID870_09215	rplP	50S ribosomal protein L16	22	0.3	0	-0.36	18.7	0	-0.3	0.4935	0.71332	J	80229	80642
ID870_09140	infA	translation initiation factor IF-1	13	1	0	-1.01	39.6	0	-1	0.4949	0.71332	J	87793	88011
ID870_05470	tuf	elongation factor Tu	51	0.7	21.1	3.74	100.1	3221.39	20.4	0.4954	0.71332	J	792375	793571
ID870_09225	rplV	50S ribosomal protein L22	16	0.2	28	4.57	10.6	1342.1	27.7	0.4965	0.71332	J	79215	79559
ID870_09220	rpsC	30S ribosomal protein S3	32	0.7	17.7	3.43	70.4	1694.64	16.9	0.4967	0.71332	J	79572	80225
ID870_02065	rplA	50S ribosomal protein L1	44	19	60.6	1.62	2505.5	8000.32	41.6	0.4978	0.71332	J	1515145	1515834
ID870_03620	rpsA	30S ribosomal protein S1	52	0.4	19.2	3.86	61.3	3000.89	18.8	0.499	0.71332	J	1184021	1185223
ID870_02490	rpsU	30S ribosomal protein S21	11	7.5	15	0.91	248	495.6	7.5	0.4996	0.71332	J	1424232	1424408
ID870_08875	gltX	glutamate--tRNA ligase	82	0.2	13.6	3.61	47.6	3336.89	13.4	0.5004	0.71332	J	122742	124196
ID870_09670	pth	aminoacyl-tRNA hydrolase	57	0.2	23.2	4.29	41.1	3964.37	22.9	0.501	0.71332	J	5572	6147
ID870_05065	XK27_07830	GNAT family N-acetyltransferase	32	7.8	113.6	3.7	752.7	10903.1	105.7	0.5011	0.71332	J	877776	878330
ID870_04005	ywlC	threonylcarbamoyl-AMP synthase	42	0	3.9	2.3	0	495.6	3.9	0.5048	0.7135	J	1112798	1113394
ID870_05655	rnc	ribonuclease III	44	0.3	33.1	4.72	39.3	4372.18	32.8	0.5063	0.7135	J	752844	753530
ID870_09130	rpsM	30S ribosomal protein S13	24	0.2	0	-0.21	11.4	0	-0.2	0.5063	0.7135	J	88171	88536
ID870_02735	ywbD	class I SAM-dependent rRNA methyltransferase	85	1539.6	2546.7	0.73	392596	649399	1007.1	0.5658	0.77234	J	1372676	1373833
ID870_08385	mrnC	Mini-ribonuclease 3	38	44.8	905	4.31	5108.6	103165	860.1	0.571	0.77848	J	226526	226912
ID870_00245	dtd	D-tyrosyl-tRNA(Tyr) deacylase	29	47.1	1536.6	5	4098.6	133688	1489.5	0.5795	0.78909	J	1880370	1880813
ID870_00825	fusA	elongation factor G	88	0.2	42.9	5.14	65.1	11337	42.7	0.5876	0.79744	J	1755674	1757752
ID870_01775	cspR	tRNA (cytidine(34)-2'-O)-methyltransferase	34	48.2	35.8	-0.42	4919.2	3656.1	-12.4	0.5937	0.80151	J	1569429	1569977
ID870_00090	prmA	50S ribosomal protein L11 methyltransferase	39	60.2	33.9	-0.81	7047	3964.78	-26.3	0.6275	0.83692	J	1911952	1912905
ID870_06680	prfB	peptide chain release factor 2	67	0.5	31.1	4.42	99.3	6244.45	30.6	0.7497	0.95839	J	540402	541500
ID870_09235	rplB	50S ribosomal protein L2	51	0.7	3.3	1.35	103.4	500.98	2.6	0.7516	0.95958	J	77989	78822
ID870_07420	infB	translation initiation factor IF-2	158	1215.3	993.5	-0.29	576048	470910	-221.8	0.7529	0.96069	J	397409	400192
ID870_02635	mraW1	class I SAM-dependent methyltransferase	42	24.6	15.7	-0.61	3097.4	1982.39	-8.8	0.7873	0.9913	J	1392346	1392912
ID870_08005	glyQ	glycine--tRNA ligase subunit alpha	59	6.9	5.1	-0.37	1217	903	-1.8	0.8246	1	J	283102	284016
ID870_02795	rpmA	50S ribosomal protein L27	13	14.3	26.7	0.86	556.2	1039.44	12.4	0.8299	1	J	1362180	1362473
ID870_08945	truA	tRNA pseudouridine(38-40) synthase TruA	60	63.7	4725.5	6.19	11468.8	850586	4661.8	0.8585	1	J	109728	110504
ID870_02975	def2	peptide deformylase	29	113.9	83.7	-0.44	9910.2	7285.63	-30.2	0.8694	1	J	1326416	1326826
ID870_06380	tet(M)	tetracycline resistance ribosomal protection%0Aprotein Tet(M)	143	446.7	808.7	0.85	191649	346953	362	0.9098	1	J	595239	597158
ID870_00510	rpsB	30S ribosomal protein S2	43	41.8	63.8	0.6	5388.1	8226.84	22	0.9323	1	J	1820837	1821607
ID870_08520	XK27_10290	DUF4479 and tRNA-binding domain-containing%0Aprotein	41	699.6	732.4	0.07	86049.8	90079.1	32.8	0.9469	1	J	197874	198500
ID870_09000	-	nucleotidyltransferase family protein	48	69.6	66.8	-0.06	10026.8	9620.06	-2.8	0.967	1	J	99102	99653
ID870_00765	rnmV	ribonuclease M5	25	237.9	181.3	-0.39	17841.7	13594.5	-56.6	0.9749	1	J	1766677	1767243
ID870_01685	spoU	RNA methyltransferase	45	136.5	205.8	0.59	18421.2	27786.2	69.4	0.9855	1	J	1583262	1584005
ID870_06420	rumA_2	23S rRNA (uracil(1939)-C(5))-methyltransferase%0ARlmD	106	117.2	213.8	0.86	37279.3	67984.6	96.6	0.9965	1	J	588836	590191
ID870_02810	rluD	RluA family pseudouridine synthase	64	9.4	52.1	2.36	1798.7	10010.5	42.8	0.9982	1	J	1359712	1360602
ID870_08380	trmH	23S rRNA%0A(guanosine(2251)-2'-O)-methyltransferase RlmB	48	55.3	58.2	0.07	7956.1	8380.65	2.9	0.9986	1	J	227015	227770
ID870_08800	rpmB	50S ribosomal protein L28	12	311.8	404.9	0.38	11225.2	14576	93.1	0.9989	1	J	138691	138879
ID870_00935	-	GNAT family N-acetyltransferase	30	14.5	13.8	-0.07	1308.7	1238.99	-0.8	0.9999	1	J	1735125	1735553
ID870_00455	def	peptide deformylase	30	0.4	2.8	1.45	33.6	247.8	2.4	1	1	J	1832805	1833419
ID870_00700	rpmH	50S ribosomal protein L34	10	0.3	0	-0.41	9.8	0	-0.3	1	1	J	1777396	1777530
ID870_00775	ksgA	16S rRNA%0A(adenine(1518)-N(6)/adenine(1519)-N(6))-%0Adimethyltransferase RsmA	41	0.8	2	0.75	96.8	247.39	1.2	1	1	J	1765324	1766196
ID870_01400	gatA	Asp-tRNA(Asn)/Glu-tRNA(Gln) amidotransferase%0Asubunit GatA	100	0.2	1.3	0.9	71.7	395.82	1.1	1	1	J	1637939	1639405
ID870_02725	rplT	50S ribosomal protein L20	27	2	5.6	1.14	161.4	451.5	3.6	1	1	J	1376354	1376713
ID870_02785	rplU	50S ribosomal protein L21	19	2	134.7	5.52	111.6	7675.49	132.7	1	1	J	1362840	1363154
ID870_02790	ysxB	ribosomal-processing cysteine protease Prp	31	0	0	0	0	0	0	1	1	J	1362495	1362833
ID870_02845	rpsP	30S ribosomal protein S16	14	7.3	141.6	4.11	305.6	5947.17	134.3	1	1	J	1352413	1352685
ID870_02870	rimM	ribosome maturation factor RimM	35	0.1	12.9	3.7	7	1354.5	12.8	1	1	J	1349678	1350196
ID870_03300	miaA	tRNA (adenosine(37)-N6)-dimethylallyltransferase%0AMiaA	68	1.7	4.6	1.07	342.1	940.08	2.9	1	1	J	1251489	1252379
ID870_04000	prmC	peptide chain release factor N(5)-glutamine%0Amethyltransferase	64	37.6	40	0.09	7224.9	7675.49	2.3	1	1	J	1113387	1114217
ID870_06595	rpmE	type B 50S ribosomal protein L31	14	5.1	5.9	0.18	214.1	247.8	0.8	1	1	J	559121	559381
ID870_06775	rrmJ	TlyA family rRNA%0A(cytidine-2'-O)-methyltransferase	55	1	3.3	1.1	164.9	544.26	2.3	1	1	J	519494	520321
ID870_07450	trmB	tRNA (guanosine(46)-N7)-methyltransferase TrmB	52	681.2	1184.6	0.8	106273	184790	503.3	1	1	J	393988	394623
ID870_08365	rplM	50S ribosomal protein L13	22	0	6.8	2.97	0	451.5	6.8	1	1	J	230119	230565
ID870_08630	tyrS	tyrosine--tRNA ligase	93	0.8	14.2	3.12	210.2	3964.78	13.5	1	1	J	174784	176043
ID870_09115	rplQ	50S ribosomal protein L17	24	0.1	0.7	0.63	6.6	49.48	0.6	1	1	J	89940	90326
ID870_09125	rpsK	30S ribosomal protein S11	18	1.3	0	-1.23	72.8	0	-1.3	1	1	J	88554	88937
ID870_09155	rplO	50S ribosomal protein L15	21	0.3	0	-0.33	16.4	0	-0.3	1	1	J	85179	85619
ID870_09160	rpmD	50S ribosomal protein L30	13	0.5	63.5	5.39	21.2	2477.99	63	1	1	J	84875	85054
ID870_09165	rpsE	30S ribosomal protein S5	21	0.5	14.3	3.33	32.8	903	13.8	1	1	J	84366	84860
ID870_09170	rplR	50S ribosomal protein L18	17	1.5	26.6	3.45	78	1354.5	25	1	1	J	83991	84347
ID870_09185	rpsN	type Z 30S ribosomal protein S14	10	0	11.5	3.65	0	346.34	11.5	1	1	J	82506	82691
ID870_09195	rplX	50S ribosomal protein L24	12	0	0	0	0	0	0	1	1	J	81617	81922
ID870_09205	rpsQ	30S ribosomal protein S17	18	0	9.2	3.35	0	495.6	9.2	1	1	J	80884	81144
ID870_09230	rpsS	30S ribosomal protein S19	11	0	0	0	0	0	0	1	1	J	78921	79199
ID870_09240	rplW	50S ribosomal protein L23	12	0	0	0	0	0	0	1	1	J	77675	77971
ID870_09245	rplD	50S ribosomal protein L4	29	0	2.8	1.94	0	247.8	2.8	1	1	J	77052	77675
ID870_09255	rpsJ	30S ribosomal protein S10	13	0	76.2	6.27	0	2973.59	76.2	1	1	J	75989	76297
ID870_00050	-	helix-turn-helix transcriptional regulator	12	1776.2	136	-3.7	63944.2	4895.09	-1640.3	0	0	K	1916556	1916744
ID870_00260	-	DeoR/GlpR transcriptional regulator	59	19.3	3.1	-2.31	3409.5	545.08	-16.2	0	0	K	1875525	1876301
ID870_00390	-	MarR family transcriptional regulator	26	30.6	0	-4.98	2389.7	0	-30.6	0	0	K	1844666	1845091
ID870_00450	regR	LacI family DNA-binding transcriptional%0Aregulator	69	400.6	98.3	-2.02	82927.9	20338.4	-302.4	0	0	K	1833490	1834491
ID870_00525	ctsR	CtsR family transcriptional regulator	35	804.8	104.8	-2.93	84502.1	11005.6	-700	0	0	K	1818445	1818909
ID870_00880	rimI	ribosomal protein S18-alanine%0AN-acetyltransferase	31	198.4	0.5	-7.02	18455.6	49.48	-197.9	0	0	K	1745355	1745762
ID870_00945	-	GrpB family protein	56	258.7	17.9	-3.78	43469.3	3000.89	-240.9	0	0	K	1733752	1734282
ID870_01295	scrK	ROK family protein	59	138.8	8.4	-3.89	24560.6	1492.17	-130.3	0	0	K	1663357	1664238
ID870_02590	rofA	helix-turn-helix domain-containing protein	145	151.7	22.6	-2.69	65970.8	9827.26	-129.1	0	0	K	1403371	1404900
ID870_02985	-	MarR family transcriptional regulator	40	378.1	11.7	-4.9	45376.9	1398.6	-366.5	0	0	K	1323598	1324038
ID870_03050	hly-III	hemolysin III family protein	56	31	4.4	-2.56	5204	743.4	-26.6	0	0	K	1310498	1311154
ID870_03055	-	DUF1836 domain-containing protein	36	657.3	52	-3.63	70990.6	5616.56	-605.3	0	0	K	1310056	1310505
ID870_03485	cps4A	LCP family protein	137	130	20.3	-2.62	53436.3	8363.04	-109.7	0	0	K	1209425	1210882
ID870_03715	-	CsbD family protein	10	200.7	0	-7.66	6021.2	0	-200.7	0	0	K	1168333	1168530
ID870_04530	-	GNAT family N-acetyltransferase	70	138	8.3	-3.91	28970.4	1732.95	-129.7	0	0	K	1002370	1003113
ID870_06065	-	TetR/AcrR family transcriptional regulator%0AC-terminal domain-containing protein	50	216.9	16	-3.68	32541.8	2394.76	-201	0	0	K	664217	664742
ID870_07435	nusA	transcription termination/antitermination%0Aprotein NusA	72	84.1	13.2	-2.58	18169.2	2852.05	-70.9	0	0	K	395616	396776
ID870_07490	brpA	LCP family protein	119	627.3	143.7	-2.12	223934	51303.3	-483.6	0	0	K	388148	389455
ID870_07720	rdrA	DeoR/GlpR transcriptional regulator	53	2200.2	155.9	-3.81	349839	24785.3	-2044.4	0	0	K	344599	345354
ID870_08990	comX	sigma-70 family RNA polymerase sigma factor	38	199.1	3	-5.63	22702.5	346.75	-196.1	0	0	K	100492	100971
ID870_09705	spo0J	ParB/RepB/Spo0J family partition protein	70	90.1	532154	12.51	18926.6	1.11752e+08	532064	0	0	K	2093006	2093779
ID870_09785	XK27_07210	B3/4 domain-containing protein	56	94.2	12.1	-2.86	15818.6	2035.61	-82	0	0	K	2076836	2077540
ID870_10005	-	DUF1492 domain-containing protein	14	52	0	-5.73	2184.1	0	-52	0	0	K	2039491	2039643
ID870_10030	-	TetR/AcrR family transcriptional regulator%0AC-terminal domain-containing protein	40	386.6	11.7	-4.94	46394.1	1398.6	-375	0	0	K	2037041	2037580
ID870_10200	argR	arginine repressor	32	215.9	52.5	-2.02	20727.7	5036.91	-163.4	0	0	K	2001811	2002248
ID870_10210	cspA	cold-shock protein	8	1625.8	216.3	-2.9	39019.5	5192.37	-1409.5	0	0	K	1998918	1999121
ID870_10525	-	helix-turn-helix transcriptional regulator	31	604.4	72.5	-3.04	56209.4	6742.32	-531.9	0	0	K	1929419	1929754
ID870_01940	-	GNAT family N-acetyltransferase	46	127.7	14	-3.1	17616.4	1936.65	-113.6	0.0001	0.00063	K	1536758	1537291
ID870_06310	-	TetR/AcrR family transcriptional regulator	50	114	4.7	-4.34	17101.3	699.3	-109.3	0.0001	0.00063	K	609572	610102
ID870_08025	padR	PadR family transcriptional regulator	27	1163	204	-2.51	94206.6	16522.8	-959.1	0.0001	0.00063	K	279492	279803
ID870_00635	-	LacI family DNA-binding transcriptional%0Aregulator	75	190.7	41.4	-2.18	42899.5	9321.89	-149.2	0.0002	0.00118	K	1795434	1796417
ID870_04500	bceR/nsrR	response regulator transcription factor	58	71.2	2.6	-4.33	12382.1	451.5	-68.6	0.0002	0.00118	K	1008586	1009254
ID870_05335	licT	PRD domain-containing protein	65	643.6	38.7	-4.02	125507	7542.21	-604.9	0.0002	0.00118	K	822187	823038
ID870_07170	-	AraC family transcriptional regulator	34	106.9	2.4	-4.97	10898.7	247.8	-104.4	0.0002	0.00118	K	449386	449877
ID870_06085	-	serine/threonine protein kinase	128	168.8	36.3	-2.19	64833.6	13941.5	-132.5	0.0003	0.0017	K	660427	661932
ID870_03090	-	TetR/AcrR family transcriptional regulator	37	16.8	0	-4.15	1863.1	0	-16.8	0.0005	0.00264	K	1303279	1303908
ID870_00975	-	hypothetical protein	20	347.8	30.8	-3.45	20865.2	1850.1	-316.9	0.0014	0.00641	K	1731055	1731354
ID870_00850	glnR	MerR family transcriptional regulator	20	4.4	0	-2.43	264.4	0	-4.4	0.002	0.00875	K	1750797	1751168
ID870_07140	sczA	MerR family transcriptional regulator	26	122.3	17.9	-2.7	9536.8	1398.6	-104.3	0.0033	0.01356	K	451238	451627
ID870_00670	-	transcription antiterminator	138	147.5	64.1	-1.19	61067.8	26531.5	-83.4	0.0036	0.01444	K	1786536	1788215
ID870_01365	codY	GTP-sensing pleiotropic transcriptional%0Aregulator CodY	62	0.8	0	-0.83	145.7	0	-0.8	0.006	0.02221	K	1645789	1646574
ID870_08215	ropB	MutR family transcriptional regulator	63	72.8	9.6	-2.81	13760.2	1806	-63.2	0.0062	0.02276	K	254575	255435
ID870_05320	-	helix-turn-helix domain-containing protein	90	16.8	1.7	-2.74	4537.9	451.5	-15.1	0.0066	0.02376	K	826412	827506
ID870_08560	lanR	helix-turn-helix transcriptional regulator	18	624.3	83.1	-2.89	33714.7	4487.69	-541.2	0.0069	0.02456	K	193092	193298
ID870_00920	-	MerR family transcriptional regulator	67	116.7	23.2	-2.28	23463.9	4663.26	-93.5	0.0104	0.03482	K	1738185	1738910
ID870_01495	XK27_02085	dihydroxyacetone kinase transcriptional%0Aactivator DhaS	53	211.3	52.3	-1.99	33594.4	8320.18	-159	0.0134	0.04267	K	1623787	1624323
ID870_04570	-	helix-turn-helix domain-containing protein	24	4.4	0	-2.43	315.6	0	-4.4	0.0135	0.04293	K	993328	993540
ID870_02905	fruR	DeoR/GlpR transcriptional regulator	65	39.8	13.8	-1.46	7752	2691.22	-26	0.0152	0.04692	K	1341721	1342530
ID870_08620	rpoB	DNA-directed RNA polymerase subunit beta	186	0.4	23.7	4.11	240.5	13222.7	23.3	0.0155	0.04758	K	178975	182550
ID870_06035	-	YSIRK-targeted surface antigen transcriptional%0Aregulator	96	64.7	29.8	-1.09	18629.8	8595.28	-34.8	0.0183	0.05488	K	667719	668927
ID870_08970	hrcA	heat-inducible transcriptional repressor HrcA	75	0.5	105.6	6.14	115	23762.9	105.1	0.0241	0.06917	K	103201	104283
ID870_08055	-	RNA polymerase sigma factor	51	32.7	6.5	-2.16	5009.8	1001.95	-26.2	0.028	0.07803	K	275005	275496
ID870_02855	-	helix-turn-helix domain-containing protein	148	116	42	-1.44	51498.7	18659.8	-74	0.0287	0.07958	K	1350518	1352029
ID870_03725	-	GntR family transcriptional regulator	44	0.6	36.4	4.54	79.9	4805.08	35.8	0.0315	0.085	K	1166955	1167596
ID870_07755	stk1	Stk1 family PASTA domain-containing Ser/Thr%0Akinase	142	65.3	22.1	-1.52	27797	9432.26	-43.1	0.032	0.08614	K	337394	339349
ID870_05805	mleR2	LysR family transcriptional regulator	58	56.3	10.3	-2.34	9792.5	1794.42	-46	0.041	0.10673	K	719142	720026
ID870_05735	ccpA	catabolite control protein A	65	0.6	13	3.13	116.9	2535.77	12.4	0.0472	0.12073	K	735949	736953
ID870_08950	ycxD	PLP-dependent aminotransferase family protein	107	50	14.7	-1.7	16063.1	4723.91	-35.3	0.0487	0.12414	K	108410	109657
ID870_07405	copY	CopY/TcrY family copper transport repressor	31	77.5	16.5	-2.16	7210.9	1536.27	-61	0.0638	0.15563	K	401903	402319
ID870_03480	cpsY	LysR family transcriptional regulator	65	34.8	1779	5.63	6793	346908	1744.2	0.0783	0.18448	K	1211072	1211995
ID870_02045	-	LysR family transcriptional regulator	63	64	27.3	-1.2	12091.4	5158.04	-36.7	0.0863	0.20055	K	1519437	1520342
ID870_08845	rbsR	LacI family DNA-binding transcriptional%0Aregulator	74	111	51.6	-1.09	24632.3	11463.3	-59.3	0.0917	0.2111	K	128971	129957
ID870_06390	-	helix-turn-helix domain-containing protein	27	23.8	3.1	-2.61	1931	247.8	-20.8	0.1258	0.266	K	594540	594893
ID870_01595	ylbN	DUF177 domain-containing protein	45	0.5	27.5	4.3	60.8	3716.57	27.1	0.1336	0.27881	K	1603692	1604225
ID870_05990	-	hypothetical protein	23	157.7	32.4	-2.25	10882.7	2235.57	-125.3	0.1425	0.29405	K	679208	679438
ID870_06335	mobT	replication initiation factor domain-containing%0Aprotein	62	5.1	392.4	6.02	940.8	72992.1	387.4	0.1521	0.30952	K	605432	606637
ID870_07615	XK27_02735	MarR family transcriptional regulator	40	3956.2	1933.2	-1.03	474750	231988	-2023	0.1521	0.30952	K	366221	366655
ID870_03750	WQ51_00220	helix-turn-helix transcriptional regulator	25	15.1	44.4	1.5	1131.4	3329.87	29.3	0.1791	0.35246	K	1164012	1164251
ID870_04775	XK27_03610	GNAT family N-acetyltransferase	30	197.3	1666.5	3.07	17761.1	149982	1469.1	0.1852	0.36208	K	950747	951211
ID870_05610	tex	RNA-binding transcriptional accessory protein	131	85	34.8	-1.26	33409.4	13693.7	-50.2	0.186	0.36249	K	763565	765727
ID870_08080	-	helix-turn-helix transcriptional regulator	18	422.6	100.1	-2.07	22817.9	5407.48	-322.4	0.1984	0.38361	K	271049	271267
ID870_06220	-	DNA modification methylase	45	43.3	20.2	-1.06	5849.1	2730.76	-23.1	0.2135	0.40571	K	633765	635021
ID870_01610	nrdR	transcriptional repressor NrdR	35	21.4	7.1	-1.47	2249.5	743.4	-14.3	0.217	0.41024	K	1600645	1601124
ID870_04385	-	GNAT family N-acetyltransferase	42	166	5701.9	5.09	20912	718444	5536	0.2233	0.41964	K	1031743	1032174
ID870_04300	ltdR	LytTR family transcriptional regulator%0ADNA-binding domain-containing protein	65	31.5	13	-1.22	6137.6	2527.06	-18.5	0.2236	0.41984	K	1050724	1051458
ID870_07740	liaR/vraR	response regulator transcription factor	46	0.3	13.4	3.42	47.5	1849.28	13.1	0.2277	0.4243	K	341214	341855
ID870_02800	yclA	LysR family transcriptional regulator	70	0.1	10.9	3.39	27.9	2279.67	10.7	0.2323	0.42961	K	1361059	1361964
ID870_00240	relA	bifunctional (p)ppGpp%0Asynthetase/guanosine-3'%2C5'-bis(diphosphate)%0A3'-pyrophosphohydrolase	151	449.8	7508.2	4.06	203781	3.4012e+06	7058.3	0.2423	0.43775	K	1880823	1883039
ID870_02005	mtsR	metal-dependent transcriptional regulator	47	2.5	33.1	3.3	346.1	4663.26	30.6	0.2427	0.43775	K	1528868	1529515
ID870_02505	rpoD	RNA polymerase sigma factor RpoD	64	0.5	76.5	5.67	100.4	14695.8	76	0.2447	0.43775	K	1420643	1421752
ID870_10340	-	GntR family transcriptional regulator	57	1640.7	37530.5	4.51	280565	6.41772e+06	35889.8	0.2523	0.44253	K	1973998	1974735
ID870_04400	spxA	Spx/MgsR family RNA polymerase-binding%0Aregulatory protein	28	68.8	164.3	1.24	5783.1	13804.7	95.5	0.2668	0.46318	K	1029366	1029779
ID870_05600	WQ51_05770	PspC domain-containing protein	20	18509.2	54099.9	1.55	1.11055e+06	3.24599e+06	35590.7	0.2737	0.4733	K	766229	766492
ID870_01465	mta	MerR family transcriptional regulator	52	89.8	190	1.07	14015.6	29641.3	100.2	0.293	0.4981	K	1628007	1628720
ID870_09330	XK27_06230	MurR/RpiR family transcriptional regulator	60	419.1	193.5	-1.11	75437.6	34827.8	-225.6	0.31	0.52218	K	56628	57431
ID870_03410	FbpA	NFACT family protein	111	22.6	53.6	1.21	7534.4	17844.8	31	0.3134	0.5271	K	1224832	1226487
ID870_01645	XK27_09675	GNAT family N-acetyltransferase	38	66.7	123.4	0.88	7602.3	14063.6	56.7	0.3162	0.53141	K	1591247	1591750
ID870_00080	mta	MerR family transcriptional regulator	36	204.6	5083.5	4.63	22098.7	549019	4878.9	0.3562	0.58572	K	1913484	1914200
ID870_05360	ccpB	LacI family DNA-binding transcriptional%0Aregulator	81	152.3	85.9	-0.82	37020.6	20880.6	-66.4	0.4009	0.64405	K	817171	818115
ID870_09790	arcR	Crp/Fnr family transcriptional regulator	51	3.7	12	1.49	560.1	1843.49	8.4	0.4089	0.65436	K	2075948	2076628
ID870_07120	-	TetR/AcrR family transcriptional regulator	44	867.8	4297.7	2.31	114552	567303	3429.9	0.4143	0.66061	K	454714	455238
ID870_00150	TCS17/rgfC	response regulator transcription factor	69	269.4	5669.6	4.39	55771.7	1.1736e+06	5400.1	0.4275	0.67564	K	1899908	1900660
ID870_01505	yeeN	YebC/PmpR family DNA-binding transcriptional%0Aregulator	41	12.8	7.7	-0.67	1577.1	947.1	-5.1	0.4362	0.68658	K	1621957	1622673
ID870_01085	rcfB	Crp/Fnr family transcriptional regulator	58	261.8	142.8	-0.87	45553.5	24852.6	-119	0.4634	0.71332	K	1705277	1705936
ID870_09795	arcR	arginine repressor	38	10.6	59.6	2.39	1203.1	6789.28	49	0.4865	0.71332	K	2075453	2075938
ID870_09120	rpoA	DNA-directed RNA polymerase subunit alpha	52	0.1	33.4	4.95	17.1	5203.78	33.2	0.4901	0.71332	K	88987	89925
ID870_07780	rpoZ	DNA-directed RNA polymerase subunit omega	15	0.5	0	-0.61	23.5	0	-0.5	0.4906	0.71332	K	331547	331861
ID870_05675	TCS8_R/vicR	response regulator transcription factor	45	0.6	34.9	4.46	85.2	4708.18	34.2	0.4935	0.71332	K	749432	750142
ID870_06395	-	sigma-70 family RNA polymerase sigma factor	25	0.3	9.3	2.96	24.3	699.3	9	0.4959	0.71332	K	593613	594035
ID870_04540	yvoA_2	GntR family transcriptional regulator	52	0.5	6	2.22	79.6	940.08	5.5	0.4984	0.71332	K	1000146	1000844
ID870_09925	-	helix-turn-helix domain-containing protein	46	0.6	18	3.52	89.4	2477.17	17.3	0.4985	0.71332	K	2048044	2048631
ID870_01380	ccpN	helix-turn-helix transcriptional regulator	43	1191.7	3333.9	1.48	153727	430071	2142.2	0.4992	0.71332	K	1643344	1643994
ID870_07115	-	YSIRK-targeted surface antigen transcriptional%0Aregulator	100	902.2	4625.7	2.36	270667	1.38771e+06	3723.5	0.4992	0.71332	K	455433	456626
ID870_01655	greA	transcription elongation factor GreA	26	2.2	5.1	0.91	174.8	395.82	2.8	0.5009	0.71332	K	1588803	1589285
ID870_07430	ylxR	YlxR family protein	17	516.1	271.4	-0.92	26322.3	13842.3	-244.7	0.5138	0.72004	K	396798	397094
ID870_07795	TCS3_R	response regulator transcription factor	45	41.5	81.7	0.96	5602.9	11029.2	40.2	0.5239	0.73095	K	329384	329974
ID870_05300	ohrR	MarR family transcriptional regulator	22	226	7914.8	5.12	14914	522378	7688.8	0.5273	0.73384	K	831316	831651
ID870_09775	XK27_04650	GNAT family N-acetyltransferase	33	81.2	136.4	0.74	8039.6	13506.1	55.2	0.5862	0.79639	K	2079045	2079476
ID870_03640	-	helix-turn-helix domain-containing protein	60	54.4	41.4	-0.39	9797.8	7443.91	-13.1	0.6052	0.81257	K	1181267	1181966
ID870_00460	-	cyclic nucleotide-binding domain-containing%0Aprotein	49	593.5	25289.2	5.41	87250.3	3.71751e+06	24695.7	0.6176	0.82621	K	1832095	1832739
ID870_10150	cadX	Cd(II)/Zn(II)-sensing metalloregulatory%0Atranscriptional regulator CadX	24	14	7.6	-0.81	1009.9	544.26	-6.5	0.6318	0.84113	K	2011108	2011446
ID870_07960	-	helix-turn-helix domain-containing protein	119	56.2	79.1	0.49	20057.4	28229.1	22.9	0.6501	0.85801	K	292912	294342
ID870_08615	rpoC	DNA-directed RNA polymerase subunit beta'	211	8	13	0.64	5033.7	8203.03	5	0.6536	0.86185	K	182667	186317
ID870_02335	rofA	helix-turn-helix domain-containing protein	136	176	227.8	0.37	71791.3	92948.4	51.9	0.6766	0.88688	K	1464667	1466160
ID870_09935	-	phage repressor protein	37	72.2	114.6	0.66	8009.2	12722	42.5	0.6934	0.90355	K	2047086	2047688
ID870_09680	XK27_09155	hypothetical protein	8	53.8	125	1.2	1291.9	2999.66	71.2	0.7162	0.9267	K	4013	4129
ID870_01180	immR_1	helix-turn-helix transcriptional regulator	47	71.9	622.3	3.1	10133.1	87749.7	550.5	0.7195	0.92915	K	1685906	1686499
ID870_03855	bglC	AraC family transcriptional regulator	92	69.5	92.9	0.41	19191.8	25648.7	23.4	0.7237	0.93258	K	1142047	1142976
ID870_06425	msrR	LCP family protein	104	73.5	60.4	-0.28	22931	18847.5	-13.1	0.7317	0.9407	K	587362	588735
ID870_10395	nusG	transcription termination/antitermination%0Aprotein NusG	27	10	6.7	-0.52	814	544.26	-3.3	0.7486	0.95839	K	1960990	1961529
ID870_10575	-	helix-turn-helix domain-containing protein	12	10.9	6.9	-0.59	392.5	247.8	-4	0.7819	0.98856	K	229775	229897
ID870_09975	-	primase alpha helix C-terminal domain-containing%0Aprotein	72	22.3	28.8	0.36	4809.2	6222.28	6.5	0.8487	1	K	2043052	2043909
ID870_06770	argR2	ArgR family transcriptional regulator	37	105.3	229.1	1.11	11689.5	25435.1	123.8	0.8553	1	K	520308	520781
ID870_09300	-	helix-turn-helix domain-containing protein	73	176.1	141.3	-0.32	38576.7	30945	-34.8	0.8643	1	K	63724	64635
ID870_08495	lytT	LytTR family transcriptional regulator%0ADNA-binding domain-containing protein	45	10.2	14.7	0.49	1372.4	1982.39	4.5	0.8819	1	K	202267	203007
ID870_07715	-	sugar-binding transcriptional regulator	68	232.1	199.9	-0.21	47345.9	40781.8	-32.2	0.9054	1	K	345473	346456
ID870_04475	satD	SatD family protein	47	1	1.1	0.06	136.4	148.43	0.1	0.9356	1	K	1014212	1014898
ID870_00210	TCS16/fspR	response regulator	64	153.1	1700.7	3.46	29401.4	326528	1547.5	0.9638	1	K	1889129	1889902
ID870_05090	tenA	thiaminase II	52	31.4	53	0.74	4895	8275.43	21.7	0.9744	1	K	873352	874032
ID870_06610	whiA	DNA-binding protein WhiA	74	6	5.1	-0.19	1329.6	1138.4	-0.9	0.9744	1	K	555023	555934
ID870_10500	-	helix-turn-helix transcriptional regulator	87	151.6	127.4	-0.25	39555.4	33240.5	-24.2	0.9755	1	K	1932798	1933874
ID870_00075	XK27_02675	GNAT family N-acetyltransferase	30	29.3	65	1.12	2640.2	5847.4	35.6	0.9763	1	K	1914239	1914709
ID870_04125	-	threonine/serine exporter family protein	107	96.4	1028.8	3.4	30941	330244	932.4	0.9804	1	K	1086144	1087376
ID870_01280	scrR	LacI family DNA-binding transcriptional%0Aregulator	70	102.8	101	-0.02	21578.7	21215.2	-1.7	0.9877	1	K	1667851	1668813
ID870_08915	rpoE	DNA-directed RNA polymerase subunit delta	22	64.6	76.5	0.24	4262.6	5047.67	11.9	0.9906	1	K	114773	115348
ID870_04085	-	NAD-dependent deacetylase	60	31.3	45.5	0.53	5625.6	8181.51	14.2	0.9922	1	K	1097269	1098147
ID870_02200	mutR	helix-turn-helix domain-containing protein	74	48.9	54.6	0.16	10862.8	12128.6	5.7	0.9979	1	K	1493507	1494355
ID870_06505	vncR	response regulator transcription factor	69	85	332.4	1.95	17594.7	68805.3	247.4	0.9981	1	K	571585	572238
ID870_04730	lexA	GntR family transcriptional regulator	22	35.9	34.2	-0.07	2369.6	2257.5	-1.7	0.9993	1	K	959301	959669
ID870_05060	ytoI	CBS domain-containing protein	92	11.1	15.1	0.42	3055.2	4168.48	4	0.9997	1	K	878323	879606
ID870_01275	nusB	transcription antitermination factor NusB	33	23.8	77.6	1.67	2352.5	7681.77	53.8	1	1	K	1668897	1669331
ID870_02440	malR	LacI family DNA-binding transcriptional%0Aregulator	82	189	804.1	2.08	46504.6	197799	615	1	1	K	1435806	1436834
ID870_02510	yitW	metal-sulfur cluster assembly factor	23	96.5	1097.5	3.49	6656.3	75725.9	1001	1	1	K	1420193	1420534
ID870_03885	rex	redox-sensing transcriptional repressor Rex	49	0.3	36.9	4.84	46.7	5418	36.5	1	1	K	1135636	1136274
ID870_04935	XK27_03150	GNAT family N-acetyltransferase	42	20.9	20.1	-0.05	2629.1	2527.47	-0.8	1	1	K	904637	905158
ID870_05210	XK27_07105	helix-turn-helix transcriptional regulator	17	0.1	0	-0.17	6.6	0	-0.1	1	1	K	848857	849072
ID870_05775	XK27_03105	FadR family transcriptional regulator	49	0.7	13.5	3.09	103.2	1982.39	12.8	1	1	K	726976	727647
ID870_06240	-	hypothetical protein	6	0.2	0	-0.24	3.3	0	-0.2	1	1	K	631415	631597
ID870_08045	-	TetR/AcrR family transcriptional regulator	56	54.6	75.2	0.45	9177.3	12642	20.6	1	1	K	276076	276684
ID870_08350	-	helix-turn-helix transcriptional regulator	39	2.4	3.9	0.53	276	451.5	1.5	1	1	K	232324	232914
ID870_08650	adcR	MarR family transcriptional regulator	0	0	0	0	0	0	0	1	1	K	171005	171448
ID870_00040	rarA	replication-associated recombination protein A	101	374.7	75.6	-2.29	113527	22911.5	-299.1	0	0	L	1917833	1919101
ID870_00385	polC	PolC-type DNA polymerase III	276	0.3	41.9	5.01	276.6	34726.5	41.6	0	0	L	1845217	1849623
ID870_01990	nudF	NUDIX hydrolase	33	88.8	7.1	-3.48	8793.4	699.3	-81.8	0	0	L	1530523	1531077
ID870_02850	ylqC	KH domain-containing protein	15	2091	26.7	-6.24	94092.9	1200.28	-2064.3	0	0	L	1352161	1352403
ID870_03215	-	transposase	22	437.3	29.4	-3.85	28862.7	1943.67	-407.9	0	0	L	1271801	1272040
ID870_05035	ligA	NAD-dependent DNA ligase LigA	143	1.1	97	5.54	475.8	41596.7	95.9	0	0	L	882714	884672
ID870_06055	-	IS3 family transposase	82	97.3	10.7	-3.07	23935.6	2642.15	-86.6	0	0	L	665378	666521
ID870_07005	rsmD	16S rRNA (guanine(966)-N(2))-methyltransferase%0ARsmD	43	63.7	3.8	-3.74	8214.3	495.6	-59.8	0	0	L	474405	475109
ID870_07380	polA	DNA polymerase I	203	104.1	34.8	-1.55	63376.8	21175.6	-69.3	0	0	L	406477	409119
ID870_10110	-	site-specific integrase	96	995.9	95.1	-3.38	286827	27383.9	-900.8	0	0	L	2017048	2018306
ID870_10230	tag	DNA-3-methyladenine glycosylase I	48	335.6	33.6	-3.28	48324.1	4838.18	-302	0	0	L	1994289	1994840
ID870_00915	dnaQ	3'-5' exonuclease	50	128.4	6.3	-4.14	19257.6	947.1	-122.1	0.0002	0.00118	L	1739037	1739624
ID870_00145	rgfB	endonuclease/exonuclease/phosphatase family%0Aprotein	65	121.6	43207.8	8.46	23704.8	8.42553e+06	43086.3	0.0006	0.0031	L	1900876	1901706
ID870_06550	int	integrase	31	215.1	20.8	-3.31	20001.8	1938.29	-194.2	0.0006	0.0031	L	565444	565710
ID870_08570	ytxK	class I SAM-dependent methyltransferase	60	46.4	5.5	-2.86	8349.7	996.58	-40.9	0.0008	0.00394	L	190741	191715
ID870_04845	-	YbgA family protein	32	174.6	93296	9.05	16764	8.95641e+06	93121.4	0.0009	0.00432	L	932317	932688
ID870_04725	dnaE	DNA polymerase III subunit alpha	241	0.3	22.4	4.22	182.5	16210.1	22.2	0.001	0.00474	L	959814	962918
ID870_01330	recG	ATP-dependent DNA helicase RecG	140	0.2	30.4	4.67	99.6	12768.5	30.2	0.0031	0.01285	L	1653315	1655330
ID870_04630	gyrA	DNA gyrase subunit A	171	0.5	37.9	4.74	233.7	19453.1	37.5	0.0047	0.01819	L	981585	984044
ID870_08290	int2	tyrosine-type recombinase/integrase	113	218.8	59.9	-1.85	74175.4	20307	-158.9	0.0047	0.01819	L	240189	241409
ID870_09700	dnaA	chromosomal replication initiator protein DnaA	107	13	1194.6	6.42	4168.2	383457	1181.6	0.0057	0.02124	L	1	1362
ID870_06470	gyrB	DNA topoisomerase (ATP-hydrolyzing) subunit B	119	0.1	34	4.96	44.6	12150	33.9	0.0075	0.02623	L	577132	579084
ID870_02500	dnaG	DNA primase	140	0.1	61.9	5.86	35.2	26005.5	61.8	0.0081	0.02801	L	1421760	1423634
ID870_10255	yrrK	Holliday junction resolvase RuvX	31	1.1	0	-1.04	98.1	0	-1.1	0.0081	0.02801	L	1990227	1990646
ID870_00760	tatD	TatD family hydrolase	52	78.5	24547.9	8.27	12250.1	3.82947e+06	24469.4	0.0085	0.02926	L	1767230	1768012
ID870_01630	snf	DEAD/DEAH box helicase	201	78.2	38	-1.02	47158.4	22920.8	-40.2	0.0106	0.03539	L	1593960	1597058
ID870_06745	hup	HU family DNA-binding protein	16	1.4	0	-1.28	68.7	0	-1.4	0.0132	0.04222	L	524912	525187
ID870_04600	-	site-specific integrase	107	70.3	24.7	-1.47	22580.5	7937.86	-45.6	0.0137	0.04338	L	988289	989515
ID870_04920	rexB	ATP-dependent nuclease subunit B	240	0.2	15	3.72	150.5	10787	14.8	0.0141	0.04414	L	908766	911999
ID870_06545	-	transposase	26	62.4	9.6	-2.58	4869.9	748.78	-52.8	0.0152	0.04692	L	565710	566114
ID870_08320	-	replication initiation protein	63	332.5	57.7	-2.51	62847.5	10913.7	-274.8	0.0204	0.06019	L	235314	236189
ID870_09900	dnaB	replicative DNA helicase	94	0.4	0	-0.52	122.6	0	-0.4	0.0212	0.0623	L	2053592	2054947
ID870_04810	cas1	type II CRISPR-associated endonuclease Cas1	57	51.7	191.7	1.87	8838.2	32781.2	140	0.0233	0.06749	L	940975	941844
ID870_03590	parE	DNA topoisomerase IV subunit B	131	0.5	25.4	4.14	194	9965.58	24.9	0.027	0.07601	L	1189608	1191557
ID870_07775	priA	primosomal protein N'	159	0.4	49	5.17	185.6	23380.4	48.6	0.0275	0.07713	L	331935	334325
ID870_00070	-	NUDIX hydrolase	21	131.8	41.9	-1.63	8300.9	2637.59	-89.9	0.0277	0.07729	L	1914681	1915139
ID870_04915	addA	helicase-exonuclease AddAB subunit AddA	269	0.5	10.4	2.95	381.5	8379.01	9.9	0.029	0.08001	L	911989	915612
ID870_01615	dnaB	DnaD domain protein	84	0.2	77.8	6.08	42.7	19613.9	77.7	0.0299	0.08178	L	1599470	1600645
ID870_07830	ypsC	class I SAM-dependent RNA methyltransferase	71	217.9	72.7	-1.57	46422.7	15480	-145.3	0.031	0.08406	L	321415	322569
ID870_02205	fpg	DNA-formamidopyrimidine glycosylase	56	20.6	4.5	-1.98	3452.8	748.78	-16.1	0.0337	0.08984	L	1492537	1493358
ID870_01185	mutY	A/G-specific adenine glycosylase	76	58.7	25.5	-1.17	13379.8	5814.88	-33.2	0.0459	0.11795	L	1684605	1685729
ID870_10550	-	type II toxin-antitoxin system RelB/DinJ family%0Aantitoxin	14	3.4	672.7	7.26	142.7	28253.3	669.3	0.0519	0.13093	L	1925960	1926154
ID870_10205	mutS	DNA mismatch repair protein MutS	174	435	22345.2	5.68	227060	1.16642e+07	21910.2	0.0694	0.16689	L	1999178	2001754
ID870_04320	rnhB	ribonuclease HII	56	24.3	8.6	-1.4	4083.1	1442.7	-15.7	0.0699	0.16737	L	1046436	1047197
ID870_03255	uvrC	excinuclease ABC subunit UvrC	143	22	4660.7	7.66	9437.5	1.99943e+06	4638.7	0.0702	0.16772	L	1263169	1264950
ID870_03130	-	Eco57I restriction-modification methylase%0Adomain-containing protein	234	182.5	2053.4	3.48	128139	1.44148e+06	1870.9	0.0708	0.16861	L	1292005	1295616
ID870_10240	recA	recombinase RecA	54	0.5	10.8	2.95	85.3	1744.94	10.2	0.0818	0.19191	L	1991728	1992867
ID870_06225	-	helix-turn-helix domain-containing protein	21	2.4	0	-1.77	152.5	0	-2.4	0.0832	0.19437	L	633338	633793
ID870_03595	parC	DNA topoisomerase IV subunit A	178	7.5	61.5	2.88	4011.6	32855.7	54	0.1034	0.23389	L	1187015	1189474
ID870_03325	recJ	single-stranded-DNA-specific exonuclease RecJ	151	8.5	33	1.84	3836.9	14932.7	24.5	0.1084	0.24346	L	1245591	1247789
ID870_03175	-	site-specific integrase	83	162.6	2008.5	3.62	40487.6	500121	1845.9	0.1111	0.24751	L	1285866	1287047
ID870_06785	xseB	exodeoxyribonuclease VII small subunit	9	2.3	0	-1.7	60.8	0	-2.3	0.1122	0.24943	L	518414	518629
ID870_01150	rnhC	ribonuclease HIII	66	1.5	64.6	4.69	304	12796.3	63.1	0.1164	0.2547	L	1690835	1691728
ID870_04350	dprA	DNA-protecting protein DprA	74	62.9	19.9	-1.61	13961.1	4416.28	-43	0.1377	0.28628	L	1040868	1041710
ID870_03580	ung	uracil-DNA glycosylase	45	66.3	22	-1.55	8953.5	2973.59	-44.3	0.1555	0.31384	L	1192375	1193028
ID870_06540	-	IS3 family transposase	14	260.3	27.4	-3.2	10933.6	1150.8	-232.9	0.1805	0.35458	L	566276	566476
ID870_03185	-	3'-5' exoribonuclease	174	74.2	220.7	1.56	38749	115189	146.4	0.183	0.35886	L	1282199	1284013
ID870_04355	topA	type I DNA topoisomerase	144	55.6	16.3	-1.71	24008.6	7047.02	-39.3	0.1869	0.36392	L	1038653	1040773
ID870_05345	holA	DNA polymerase III subunit delta	83	0.6	10.4	2.86	143.4	2598.87	9.9	0.2167	0.41002	L	820124	821161
ID870_01140	recD2	ATP-dependent RecD-like DNA helicase	199	21.9	44.7	0.99	13085.5	26673.2	22.8	0.2182	0.41164	L	1692466	1694886
ID870_10225	ruvA	Holliday junction branch migration protein RuvA	40	1.1	68.5	5.05	131.4	8215.19	67.4	0.2396	0.43775	L	1994863	1995453
ID870_04815	cas9	type II CRISPR RNA-guided endonuclease Cas9	300	773.4	3733.1	2.27	696097	3.35983e+06	2959.7	0.2423	0.43775	L	936861	940973
ID870_01165	mutS2	endonuclease MutS2	166	52.7	31.6	-0.72	26259.7	15718.9	-21.2	0.2455	0.43775	L	1687444	1689783
ID870_09295	ruvB	Holliday junction branch migration DNA helicase%0ARuvB	74	0.4	42.4	4.92	96.6	9416.36	42	0.2469	0.43775	L	64932	65930
ID870_09695	dnaN	DNA polymerase III subunit beta	87	0.3	36.7	4.88	72.9	9580.45	36.4	0.2492	0.43918	L	1517	2653
ID870_02330	uvrB	excinuclease ABC subunit B	125	177.9	2383.5	3.74	66708.7	893802	2205.6	0.2506	0.44059	L	1466258	1468249
ID870_06925	nth	endonuclease III	35	6.8	18	1.29	714	1894.19	11.2	0.2663	0.46268	L	489727	490359
ID870_10215	mutL	DNA mismatch repair endonuclease MutL	145	32.9	98.7	1.56	14319.7	42919.9	65.7	0.3208	0.53791	L	1996719	1998692
ID870_03685	pcrA	DNA helicase PcrA	176	12.3	6.2	-0.9	6502.2	3248.69	-6.2	0.3278	0.54716	L	1170928	1173207
ID870_01880	xth	exodeoxyribonuclease III	61	0.5	5.7	2.2	82.8	1039.85	5.2	0.3373	0.55921	L	1552339	1553166
ID870_06250	-	DEAD/DEAH box helicase	48	8	27.2	1.66	1144.9	3920.68	19.3	0.3524	0.5812	L	629357	630733
ID870_09915	-	site-specific integrase	115	187	108	-0.79	64526.1	37245.1	-79.1	0.3775	0.61389	L	2051060	2052244
ID870_04605	-	IS5 family transposase	16	15.3	28.9	0.87	736.5	1386.61	13.5	0.3899	0.63127	L	987819	988118
ID870_06100	-	recombinase family protein	60	17.3	65.8	1.87	3117.2	11844	48.5	0.4076	0.65275	L	657080	658321
ID870_07670	comFA	DEAD/DEAH box helicase	88	146.6	96.9	-0.59	38714.7	25594.7	-49.7	0.44	0.69078	L	354963	356252
ID870_03220	-	IS3 family transposase	99	255	4618.9	4.17	75727.1	1.37181e+06	4363.9	0.4413	0.69119	L	1270629	1271761
ID870_08255	-	site-specific DNA-methyltransferase	166	182.9	3247.7	4.14	91074.2	1.61736e+06	3064.8	0.4432	0.6927	L	245838	247739
ID870_01870	adaB	methylated-DNA--[protein]-cysteine%0AS-methyltransferase	36	10.1	49.3	2.17	1095.2	5319.28	39.1	0.4544	0.70571	L	1553565	1554041
ID870_09815	recF	DNA replication/repair protein RecF	85	2.8	50.6	3.77	709.5	12913.7	47.9	0.4577	0.70835	L	2071035	2072144
ID870_05160	yfmL	DEAD/DEAH box helicase	90	6.7	25.3	1.77	1814.2	6838.18	18.6	0.4812	0.71332	L	859732	860814
ID870_07105	-	IS256 family transposase	8	1.8	0	-1.47	42.7	0	-1.8	0.4836	0.71332	L	459020	459169
ID870_06205	-	phage terminase small subunit P27 family	19	12	210.7	4.03	682	12009.9	198.7	0.4953	0.71332	L	637115	637588
ID870_01620	dnaI	primosomal protein DnaI	67	0	2.5	1.8	0	500.98	2.5	0.4987	0.71332	L	1598571	1599473
ID870_05450	recR	recombination protein RecR	46	0.1	42.9	5.3	16.2	5918.97	42.8	0.4992	0.71332	L	797568	798164
ID870_03340	dnaD	DnaD domain-containing protein	45	0.3	3.7	1.83	42.9	495.6	3.4	0.4994	0.71332	L	1241436	1242116
ID870_09440	recO	DNA repair protein RecO	61	1.4	3.8	1.03	250.5	699.3	2.5	0.5016	0.71332	L	32511	33272
ID870_01215	uvrA	excinuclease ABC subunit UvrA	188	60.7	44.5	-0.44	34227.1	25125.5	-16.1	0.5192	0.7259	L	1677669	1680497
ID870_01195	ssb	single-stranded DNA-binding protein	32	32.4	21.6	-0.56	3112.8	2078.07	-10.8	0.5285	0.73458	L	1682722	1683213
ID870_04805	cas2	CRISPR-associated endonuclease Cas2	28	87.7	47.2	-0.88	7363.9	3964.78	-40.5	0.5612	0.76653	L	941841	942182
ID870_06830	XK27_09440	NUDIX hydrolase	40	82.9	162.8	0.97	9946	19541.7	80	0.6409	0.84966	L	508172	508627
ID870_08510	ssb	single-stranded DNA-binding protein	24	57.9	34.4	-0.73	4167.2	2477.99	-23.5	0.6592	0.86871	L	199351	199746
ID870_01130	dinB	DNA polymerase IV	77	33.1	48.8	0.54	7657.3	11269.7	15.6	0.6604	0.86926	L	1695552	1696661
ID870_06215	dcm	DNA (cytosine-5-)-methyltransferase	51	15.9	11.8	-0.4	2433.4	1806	-4.1	0.6715	0.88229	L	635018	636271
ID870_07100	relB	type II toxin-antitoxin system RelB/DinJ family%0Aantitoxin	18	328.2	202	-0.7	17722	10908.5	-126.2	0.6773	0.88688	L	459226	459519
ID870_01840	yabA	DNA replication initiation control protein YabA	17	1.7	1	-0.45	86	49.48	-0.7	0.7136	0.9255	L	1558956	1559282
ID870_06285	-	DNA polymerase	101	10.8	8.7	-0.28	3265.3	2637.18	-2.1	0.7153	0.92608	L	621877	623832
ID870_08250	sthIR	DEAD/DEAH box helicase family protein	252	179.7	285.8	0.67	135842	216059	106.1	0.751	0.95937	L	247723	250431
ID870_01735	xerD	site-specific tyrosine recombinase XerD	50	27.3	17	-0.65	4092	2554.36	-10.3	0.7674	0.97525	L	1576776	1577516
ID870_06790	xseA	exodeoxyribonuclease VII large subunit	97	53.8	42.4	-0.34	15641.3	12333.5	-11.4	0.7743	0.98232	L	517096	518436
ID870_05385	yabB	tRNA1(Val) (adenine(37)-N6)-methyltransferase	49	152.8	114.6	-0.41	22454.4	16841.2	-38.2	0.7839	0.98995	L	811612	812376
ID870_03225	-	IS3 family transposase	62	34.9	40.7	0.22	6491	7576.78	5.8	0.7845	0.99015	L	1269299	1270405
ID870_06650	dinG	bifunctional DnaQ family%0Aexonuclease/ATP-dependent helicase	183	32.2	29.1	-0.14	17680	15950.8	-3.1	0.7988	1	L	545622	548129
ID870_06410	-	tyrosine-type recombinase/integrase	83	112.3	71.1	-0.65	27971.3	17709.2	-41.2	0.8214	1	L	591423	592640
ID870_03190	-	IS3 family transposase	56	36.1	39.7	0.13	6066.3	6667.17	3.6	0.8545	1	L	1280985	1282007
ID870_06270	-	DUF2800 domain-containing protein	47	39.1	53.7	0.45	5513.3	7570.75	14.6	0.8731	1	L	624631	625752
ID870_10105	-	IS5 family transposase	43	92.1	107.3	0.22	11879	13843.4	15.2	0.9151	1	L	2018440	2019245
ID870_05375	comEA	helix-hairpin-helix domain-containing protein	53	21.7	71	1.67	3445.8	11281.3	49.3	0.9166	1	L	813351	814004
ID870_06765	recN	DNA repair protein RecN	113	72.7	90.7	0.32	24628.7	30743.1	18	0.9298	1	L	520793	522451
ID870_06495	-	IS3 family transposase	55	107.1	983.1	3.19	17677.3	162209	876	0.934	1	L	573588	574235
ID870_06535	-	IS3 family transposase	19	18.4	17.4	-0.08	1047.9	991.2	-1	0.9397	1	L	566498	566758
ID870_10545	-	IS5 family transposase	43	86.8	115.4	0.41	11196.5	14883.7	28.6	0.943	1	L	1926404	1927209
ID870_06095	-	recombinase family protein	70	63.8	60.6	-0.07	13388.2	12736.3	-3.1	0.945	1	L	658266	659570
ID870_07080	int3	tyrosine-type recombinase/integrase	43	142.9	121.4	-0.23	18438.1	15659.7	-21.5	0.9495	1	L	460708	461238
ID870_00575	-	IS5 family transposase	43	92.9	119.3	0.36	11987.2	15385	26.3	0.9637	1	L	1806341	1807146
ID870_09665	mfd	transcription-repair coupling factor	256	56.7	119.5	1.06	43583.1	91765.8	62.7	0.9905	1	L	6144	9641
ID870_07850	recU	Holliday junction resolvase RecU	44	0.6	3.8	1.58	77.8	495.6	3.2	0.9952	1	L	319300	319899
ID870_03735	alkD	DNA alkylation repair protein	56	80.8	81.1	0.01	13575.6	13633.2	0.3	0.9954	1	L	1165527	1166186
ID870_03275	ung2	uracil-DNA glycosylase family protein	35	21	63.1	1.54	2208.1	6630.02	42.1	0.9999	1	L	1258440	1259024
ID870_08355	-	site-specific integrase	84	10.4	21.1	0.96	2609.6	5313.25	10.7	0.9999	1	L	231106	232260
ID870_01835	holB	DNA polymerase III subunit delta'	53	0.1	0.3	0.24	17.4	49.48	0.2	1	1	L	1559313	1560176
ID870_05145	dnaX	DNA polymerase III subunit gamma/tau	122	0.2	1.2	0.85	87.6	451.5	1	1	1	L	862172	863836
ID870_05390	yazA	GIY-YIG nuclease family protein	24	172.5	240.3	0.48	12419.9	17301.8	67.8	1	1	L	811353	811619
ID870_06530	-	IS3 family transposase	12	0	0	0	0	0	0	1	1	L	566884	567093
ID870_02355	-	glycosyltransferase	108	221.2	1.09156e+07	15.58	71658.9	3.53664e+09	1.09153e+07	0	0	M	1457102	1458343
ID870_02365	-	glycosyltransferase family 2 protein	80	82.1	10.4	-2.86	19704.7	2505.3	-71.7	0	0	M	1455060	1455935
ID870_02600	pilB	PI-2a pilus major subunit PilB	115	183.9	21.5	-3.04	63443	7411.39	-162.4	0	0	M	1398237	1400261
ID870_02705	-	LysM peptidoglycan-binding domain-containing%0Aprotein	37	176	6.7	-4.51	19537	748.78	-169.3	0	0	M	1378396	1378920
ID870_03505	cpsE	sugar transferase	131	88.8	8.1	-3.3	34886.3	3186	-80.7	0	0	M	1205877	1207265
ID870_03510	cpsF	UDP-N-acetylglucosamine--LPS N-acetylglucosamine%0Atransferase	35	342.4	11.8	-4.74	35953.4	1243.96	-330.6	0	0	M	1205404	1205853
ID870_03530	cpsN	glycosyltransferase family 2 protein	98	605.8	52.6	-3.5	178117	15474.5	-553.2	0	0	M	1202155	1203042
ID870_03535	cpsO	glycosyltransferase family 2 protein	108	601.1	80.3	-2.89	194768	26022.3	-520.8	0	0	M	1201168	1202151
ID870_03540	cpsJ	glycosyltransferase family 2 protein	121	572.8	41.9	-3.74	207938	15206.1	-530.9	0	0	M	1200210	1201175
ID870_03555	neuB	N-acetylneuraminate synthase	69	297.5	56.4	-2.38	61579.5	11676.5	-241.1	0	0	M	1196835	1197860
ID870_03560	neuC	UDP-N-acetylglucosamine 2-epimerase%0A(hydrolyzing)	80	1058.3	104.1	-3.33	253995	24991.6	-954.2	0	0	M	1195604	1196758
ID870_05500	-	glycoside hydrolase family 25 protein	61	86.5	4.1	-4.11	15827.1	743.4	-82.4	0	0	M	783886	784734
ID870_05725	iagA	glycosyltransferase	67	589.7	27.1	-4.39	118521	5449.28	-562.5	0	0	M	738596	739594
ID870_06030	-	SpaH/EbpB family LPXTG-anchored major pilin	113	270.1	37.7	-2.81	91555.1	12780.6	-232.4	0	0	M	669309	670973
ID870_07110	-	YSIRK signal domain/LPXTG anchor domain surface%0Aprotein	134	340.1	70	-2.26	136719	28138.1	-270.1	0	0	M	456865	458514
ID870_07295	galU	UTP--glucose-1-phosphate uridylyltransferase%0AGalU	60	111.1	9.7	-3.39	19990.7	1744.94	-101.4	0	0	M	422578	423477
ID870_07495	-	GNAT family N-acetyltransferase	36	115.3	6.5	-3.96	12452.1	699.3	-108.8	0	0	M	387579	388139
ID870_07500	tsaE	tRNA%0A(adenosine(37)-N6)-threonylcarbamoyltransferase complex%0AATPase subunit type 1 TsaE	43	157	3.8	-5.03	20253.8	495.19	-153.2	0	0	M	387116	387625
ID870_08715	-	D-alanyl-D-alanine carboxypeptidase	102	215.8	36.3	-2.54	66022.4	11105.4	-179.5	0	0	M	156009	157190
ID870_09380	sip	LysM peptidoglycan-binding domain-containing%0Aprotein	81	325.9	53.6	-2.58	79198.8	13028.4	-272.3	0	0	M	47243	48547
ID870_09395	-	GNAT family N-acetyltransferase	58	152.2	17.4	-3.06	26475.4	3023.06	-134.8	0	0	M	43685	44437
ID870_02400	gtf1	accessory Sec system glycosyltransferase GtfA	125	64	6.4	-3.14	23991	2395.17	-57.6	0.0001	0.00063	M	1444455	1445963
ID870_06015	srtC2	class C sortase SrtC2	59	117.1	21.2	-2.41	20724.8	3744.29	-95.9	0.0002	0.00118	M	672861	673712
ID870_02780	capA	CapA family protein	104	191.1	35.7	-2.39	59634.6	11144.7	-155.4	0.0003	0.0017	M	1363344	1364522
ID870_07455	ytmP	phosphotransferase family protein	62	4919.7	7.1695e+06	10.51	915058	1.33353e+09	7.16458e+06	0.0003	0.0017	M	393198	393998
ID870_03570	neuA	N-acylneuraminate cytidylyltransferase	104	236.6	70.9	-1.72	73805	22118.3	-165.7	0.0004	0.00218	M	1193726	1194967
ID870_06305	-	YPDG domain-containing protein	447	72.1	31.8	-1.16	96742.5	42649.6	-40.3	0.0005	0.00264	M	610272	617222
ID870_02255	rfaG	glycosyltransferase family 2 protein	65	17	190.8	3.42	3305.9	37203	173.8	0.0007	0.00351	M	1482185	1483111
ID870_02360	-	glycosyl transferase family 8	103	788.4	55.7	-3.8	243628	17222	-732.7	0.0007	0.00351	M	1455928	1457112
ID870_07200	-	glycosyltransferase family 2 protein	72	38.1	4733.2	6.92	8234.8	1.02238e+06	4695.1	0.0018	0.00799	M	440656	441564
ID870_09385	-	peptidoglycan DD-metalloendopeptidase family%0Aprotein	57	95.6	12.8	-2.81	16339.3	2186.09	-82.8	0.0031	0.01285	M	46197	47096
ID870_03655	lrgB	LrgB family protein	66	14.2	2.7	-2.02	2805.6	544.26	-11.4	0.0064	0.02319	M	1178931	1179626
ID870_06890	murD	UDP-N-acetylmuramoyl-L-alanine--D-glutamate%0Aligase	105	0.4	101.2	6.18	127.8	31880.8	100.8	0.0093	0.03162	M	494969	496324
ID870_02950	-	GNAT family N-acetyltransferase	32	84.5	9.9	-2.98	8110.8	947.1	-74.6	0.012	0.03912	M	1332543	1333016
ID870_05425	clfB	LPXTG cell wall anchor domain-containing%0Aprotein	109	39.3	8.4	-2.1	12844.1	2747.31	-30.9	0.0138	0.04363	M	803266	804804
ID870_04525	metQ	MetQ/NlpA family ABC transporter%0Asubstrate-binding protein	64	301.2	25555.4	6.4	57835.6	4.90663e+06	25254.2	0.014	0.04389	M	1003246	1004094
ID870_07910	pbp2X	penicillin-binding protein	169	0.6	11.3	2.91	323.1	5737.44	10.7	0.014	0.04389	M	304507	306765
ID870_04625	srtA	class A sortase	50	269.2	66.8	-1.99	40378.2	10026.2	-202.3	0.0159	0.04867	M	984051	984794
ID870_09345	nanH	dihydrodipicolinate synthase family protein	78	162.3	49	-1.71	37970.6	11458.7	-113.3	0.016	0.04891	M	53805	54722
ID870_04230	-	hypothetical protein	55	17	2.7	-2.27	2806.9	451.5	-14.3	0.0171	0.0517	M	1062307	1063143
ID870_01985	glmU	bifunctional UDP-N-acetylglucosamine%0Adiphosphorylase/glucosamine-1-phosphate%0AN-acetyltransferase GlmU	105	0.2	13.7	3.57	76.1	4316.92	13.5	0.021	0.0618	M	1531098	1532477
ID870_04705	glmS	glutamine--fructose-6-phosphate transaminase%0A(isomerizing)	125	0.8	19.8	3.5	311.4	7411.39	18.9	0.0215	0.06293	M	966570	968384
ID870_01520	plpB	MetQ/NlpA family ABC transporter%0Asubstrate-binding protein	60	448.9	219.4	-1.03	80794.2	39497.2	-229.4	0.0241	0.06917	M	1619213	1620037
ID870_04865	murE2	Mur ligase family protein	108	0.3	19.5	4.03	83.6	6315.21	19.2	0.0416	0.10791	M	927492	928835
ID870_00735	dltD	D-alanyl-lipoteichoic acid biosynthesis protein%0ADltD	83	43.4	18.4	-1.2	10815.1	4581.26	-25	0.046	0.11807	M	1770727	1771989
ID870_03330	-	GBS Bsp-like repeat-containing protein	197	69.3	380.5	2.44	40946.4	224881	311.2	0.0528	0.13305	M	1242875	1245439
ID870_04785	inlA	pneumococcal-type histidine triad protein	195	77.6	36.1	-1.09	45423.4	21094.5	-41.6	0.0642	0.15643	M	947346	949979
ID870_07180	-	leucine-rich repeat domain-containing protein	245	48.9	233.4	2.23	35953.1	171538	184.5	0.0692	0.16677	M	445773	448940
ID870_06135	-	phage tail tape measure protein	130	272.8	4031.1	3.88	106411	1.57212e+06	3758.2	0.0769	0.18176	M	646080	649199
ID870_05590	lgt	prolipoprotein diacylglyceryl transferase	62	40.4	19445.3	8.87	7523.1	3.61683e+06	19404.9	0.0784	0.18452	M	767648	768421
ID870_02345	nss	sugar transferase	74	92.8	44.3	-1.05	20607.6	9833.29	-48.5	0.0871	0.20198	M	1459554	1460561
ID870_05070	murA	UDP-N-acetylglucosamine%0A1-carboxyvinyltransferase	92	68.2	31.9	-1.07	18812.5	8799.22	-36.3	0.0938	0.21526	M	876415	877674
ID870_09855	lytE	LysM peptidoglycan-binding domain-containing%0Aprotein	39	17.2	6.3	-1.31	2015	742.58	-10.9	0.098	0.22374	M	2064047	2064586
ID870_04955	murA	UDP-N-acetylglucosamine%0A1-carboxyvinyltransferase	80	3.9	22.1	2.23	943.1	5294.24	18.1	0.0994	0.22623	M	900826	902097
ID870_07905	mraY	phospho-N-acetylmuramoyl-pentapeptide-%0Atransferase	66	0.8	33.6	4.3	149.1	6662.37	32.9	0.1086	0.24366	M	306767	307777
ID870_02545	-	LicD family protein	57	0.6	19.2	3.71	94.4	3290.33	18.7	0.1246	0.2655	M	1413389	1414213
ID870_01935	icaA	glycosyltransferase	119	176.4	7123.2	5.33	62969.9	2.54298e+06	6946.8	0.1271	0.26726	M	1537537	1538949
ID870_08745	tagO	undecaprenyl/decaprenyl-phosphate%0Aalpha-N-acetylglucosaminyl 1-phosphate transferase	100	0.3	34.1	4.8	78.7	10241.7	33.9	0.132	0.27625	M	149361	150521
ID870_04310	yciB	L%2CD-transpeptidase	32	36.6	7.3	-2.18	3517	699.3	-29.4	0.1572	0.31612	M	1048311	1048883
ID870_02605	-	class C sortase	79	99.4	49.7	-0.99	23563.4	11779.9	-49.7	0.1578	0.31703	M	1397247	1398125
ID870_01640	murC	UDP-N-acetylmuramate--L-alanine ligase	102	0.5	35.7	4.63	147.7	10913.9	35.2	0.1701	0.33685	M	1591836	1593167
ID870_04515	-	S41 family peptidase	103	58.2	20.6	-1.45	17981.5	6370.47	-37.6	0.1927	0.3739	M	1004780	1005741
ID870_05440	murF	UDP-N-acetylmuramoyl-tripeptide--D-alanyl-D-%0Aalanine ligase	94	0.5	11.1	3.06	128.4	3143.13	10.7	0.2095	0.40156	M	799498	800865
ID870_02595	pilA	PI-2a pilus adhesin PilA	230	122.5	1677.8	3.76	84524.1	1.15768e+06	1555.3	0.2107	0.40335	M	1400384	1403089
ID870_02155	era	GTPase Era	53	0.8	12.8	2.94	125.7	2030.64	12	0.2183	0.41164	M	1498763	1499662
ID870_03370	rfbB	dTDP-glucose 4%2C6-dehydratase	53	1.1	49.9	4.61	173.3	7934.94	48.8	0.2287	0.42509	M	1235985	1237031
ID870_06885	murG	UDP-N-acetylglucosamine--N-acetylmuramyl-%0A(pentapeptide) pyrophosphoryl-undecaprenol%0AN-acetylglucosamine transferase	89	0.3	15.4	3.69	72	4111.58	15.1	0.2321	0.42961	M	496327	497403
ID870_05720	iagB	glycosyltransferase family 4 protein	101	2.3	37.9	3.55	703.4	11486	35.6	0.2421	0.43775	M	739596	740930
ID870_06005	-	class C sortase	40	156.8	67.4	-1.21	18815.8	8091.85	-89.4	0.2449	0.43775	M	676520	677310
ID870_02585	-	glycosyltransferase family 4 protein	89	0.4	5.4	2.23	96.7	1442.7	5	0.2526	0.44253	M	1404952	1406091
ID870_00325	galE	UDP-glucose 4-epimerase GalE	61	0.4	14.1	3.47	65.4	2576.94	13.7	0.258	0.44967	M	1861278	1862273
ID870_01325	-	CHAP domain-containing protein	101	1722.5	11636.2	2.76	521903	3.52576e+06	9913.7	0.2889	0.49417	M	1655410	1656948
ID870_08200	opuCC	osmoprotectant ABC transporter substrate-binding%0Aprotein	71	768.9	12450.7	4.02	163786	2.652e+06	11681.7	0.2933	0.49823	M	257402	258328
ID870_02830	-	efflux RND transporter periplasmic adaptor%0Asubunit	96	73.6	36.4	-1	21194.7	10472.7	-37.2	0.3913	0.63307	M	1354789	1356033
ID870_00370	rseP	RIP metalloprotease RseP	102	1.9	8.3	1.69	577.7	2554.36	6.5	0.3951	0.63828	M	1852400	1853659
ID870_06365	-	bifunctional lysozyme/C40 family peptidase	68	99.9	53.5	-0.89	20384.9	10911.4	-46.4	0.3969	0.63979	M	598464	599465
ID870_02515	rfbD	dTDP-4-dehydrorhamnose reductase	47	1.1	31.6	3.93	160.1	4459.97	30.5	0.4365	0.68658	M	1419249	1420103
ID870_00535	pat	N-acetyltransferase	47	191	117.5	-0.7	26935.3	16573.3	-73.5	0.4554	0.70677	M	1815290	1815781
ID870_01930	-	hypothetical protein	164	138.9	536.2	1.94	68362.8	263830	397.3	0.4567	0.70776	M	1539089	1541248
ID870_02150	dgkA	diacylglycerol kinase family protein	31	34.4	19.4	-0.79	3198.4	1806	-15	0.4727	0.71332	M	1499704	1500102
ID870_03525	cpsM	glycosyl transferase	75	9.9	61.5	2.52	2219.8	13836.9	51.6	0.4825	0.71332	M	1203068	1203793
ID870_02535	XK27_09090	DUF2304 domain-containing protein	30	0.5	57.8	5.25	49.3	5202.96	57.3	0.4859	0.71332	M	1415964	1416317
ID870_08925	ykuT	mechanosensitive ion channel family protein	66	17	37	1.08	3374.5	7328.98	20	0.4897	0.71332	M	112302	113144
ID870_02805	lspA	signal peptidase II	45	0.7	10	2.67	98.6	1348.3	9.3	0.4925	0.71332	M	1360586	1361050
ID870_00045	yncA	GNAT family N-acetyltransferase	21	32.2	201.2	2.61	2025.7	12675.6	169	0.4951	0.71332	M	1917349	1917840
ID870_02565	-	glycosyltransferase	78	0.8	23.2	3.73	194.3	5434.79	22.4	0.4976	0.71332	M	1409716	1410663
ID870_03360	rfbA	glucose-1-phosphate thymidylyltransferase RfbA	53	0.2	31.5	4.77	30.5	5015.97	31.4	0.4993	0.71332	M	1237831	1238700
ID870_01715	racE	glutamate racemase	57	0.1	14.5	3.84	14.1	2477.99	14.4	0.5028	0.71332	M	1579450	1580244
ID870_02525	rgpB	glycosyltransferase family 2 protein	78	0	4.1	2.3	7.3	952.48	4	0.5029	0.71332	M	1417047	1417988
ID870_02520	rgpA	DUF1972 domain-containing protein	96	0.6	16.4	3.47	166.3	4735.49	15.9	0.5066	0.7135	M	1417978	1419132
ID870_03495	capA	capsular polysaccharide biosynthesis protein%0ACpsC	61	178.6	122.1	-0.54	32678.8	22349.3	-56.4	0.5091	0.71481	M	1207987	1208679
ID870_07855	pbp1a	penicillin-binding protein	186	31.8	82.5	1.35	17737.9	46054.3	50.7	0.5323	0.73847	M	317067	319313
ID870_10375	pbp2A	penicillin-binding protein	200	74.1	60.6	-0.29	44432.8	36355.5	-13.5	0.5332	0.73847	M	1964775	1967096
ID870_08485	lrgB	antiholin-like protein LrgB	52	89.2	58.8	-0.59	13920.8	9168.56	-30.5	0.5363	0.74123	M	203634	204362
ID870_06020	srtC1	class C sortase SrtC1	54	48.6	34.9	-0.47	7874.1	5655.28	-13.7	0.5893	0.79744	M	671987	672904
ID870_04270	-	CHAP domain-containing protein	37	101.3	62.1	-0.7	11248.9	6888.07	-39.3	0.5959	0.8035	M	1056694	1057581
ID870_01860	-	acetyltransferase	40	76.9	130.6	0.76	9232	15667.6	53.6	0.6028	0.81033	M	1555342	1555890
ID870_06025	-	LPXTG cell wall anchor domain-containing%0Aprotein	46	30.1	18.2	-0.7	4155.5	2505.3	-12	0.6084	0.81637	M	671062	671985
ID870_02370	-	SP_1767 family glycosyltransferase	115	147.1	348.1	1.24	50743.2	120098	201	0.6363	0.84577	M	1453803	1454999
ID870_03720	-	Asp23/Gls24 family envelope stress response%0Aprotein	29	263.5	149.1	-0.82	22928.8	12970.6	-114.5	0.6489	0.8577	M	1167760	1168311
ID870_05225	gspA	glycosyltransferase family 8 protein	85	138.1	240.2	0.79	35227	61244.2	102	0.6672	0.87769	M	847279	848097
ID870_08710	pbp3	D-alanyl-D-alanine carboxypeptidase	105	27.5	35.3	0.35	8660.2	11105.8	7.8	0.6823	0.89224	M	157343	158578
ID870_00445	-	alginate lyase family protein	163	139.5	160.7	0.2	68197.3	78570.2	21.2	0.7608	0.96823	M	1834570	1836474
ID870_02730	ltaS	LTA synthase family protein	180	3.2	4	0.26	1709.2	2146.55	0.8	0.7888	0.9913	M	1373968	1376112
ID870_02405	gtf2	accessory Sec system glycosylation chaperone%0AGtfB	117	201.2	2803.3	3.79	70633.1	983968	2602.1	0.8026	1	M	1443137	1444462
ID870_05455	pbp2b	penicillin-binding protein 2	162	7.1	21	1.45	3439.2	10217.9	13.9	0.808	1	M	795508	797553
ID870_08625	pbp1B	penicillin-binding protein	188	45.2	50.7	0.16	25516.2	28582.4	5.4	0.8181	1	M	176154	178451
ID870_06000	-	prealbumin-like fold domain-containing protein	36	39.5	44.3	0.16	4269.6	4784.55	4.8	0.8715	1	M	677559	678164
ID870_06110	-	glucosaminidase domain-containing protein	83	68.7	79.3	0.21	17097.3	19754.9	10.7	0.8899	1	M	655123	656529
ID870_04790	lepA	elongation factor 4	122	29.6	21.2	-0.47	10839.2	7746.97	-8.4	0.9171	1	M	945267	947099
ID870_03775	opuD	BCCT family transporter	103	19.4	13.6	-0.48	6006.8	4212.58	-5.8	0.9261	1	M	1157154	1158701
ID870_02350	-	glycosyltransferase	122	118.7	489.5	2.03	43439.3	179152	370.8	0.9438	1	M	1458340	1459545
ID870_04020	pvaA	lysozyme family protein	53	8.9	25.8	1.44	1415.7	4107.59	16.9	0.9488	1	M	1109864	1110466
ID870_00925	cfa	class I SAM-dependent methyltransferase	96	122.2	291.8	1.25	35192.9	84035.9	169.6	0.9566	1	M	1736925	1738115
ID870_05245	prsA	peptidylprolyl isomerase PrsA	65	2072.7	45652	4.46	404179	8.90214e+06	43579.3	0.9777	1	M	842103	843032
ID870_08980	yodJ	D-alanyl-D-alanine carboxypeptidase family%0Aprotein	54	214.2	553.9	1.37	34696.8	89724.2	339.7	0.9867	1	M	101782	102534
ID870_03230	-	Ltp family lipoprotein	46	189.2	239	0.34	26107.5	32984.4	49.8	0.9875	1	M	1268514	1269110
ID870_04250	-	hypothetical protein	58	0.8	1.4	0.44	136.6	247.8	0.6	0.9885	1	M	1059884	1060627
ID870_06010	-	VWA domain-containing protein	195	109.5	211.6	0.94	64051.7	123789	102.1	0.9986	1	M	673794	676466
ID870_00725	dltB	D-alanyl-lipoteichoic acid biosynthesis protein%0ADltB	110	18.5	18.3	-0.02	6116.4	6045.89	-0.2	0.9987	1	M	1772236	1773501
ID870_02495	mscL	large conductance mechanosensitive channel%0Aprotein MscL	32	634.9	2160.9	1.77	60951.2	207442	1525.9	1	1	M	1423758	1424135
ID870_02610	srtC4	PI-2a pilus assembly sortase SrtC4	92	122.4	140.4	0.2	33769.9	38752	18.1	1	1	M	1396363	1397247
ID870_02680	murE	UDP-N-acetylmuramoyl-L-alanyl-D-glutamate--L-%0Alysine ligase	106	0.4	0.6	0.2	130	197.91	0.2	1	1	M	1382783	1384237
ID870_03365	rmlC	dTDP-4-dehydrorhamnose 3%2C5-epimerase family%0Aprotein	26	0.7	5.8	1.97	57	451.5	5.1	1	1	M	1237238	1237831
ID870_03825	murB	UDP-N-acetylmuramate dehydrogenase	58	0.6	7.8	2.47	101.1	1354.5	7.2	1	1	M	1148494	1149396
ID870_09860	-	transglycosylase SLT domain-containing protein	42	499.1	2892.5	2.53	62891.6	364459	2393.4	1	1	M	2063267	2063941
ID870_06920	pilD	prepilin peptidase	41	190.7	27.9	-2.73	23459.5	3430.47	-162.8	0	0	N	490360	490755
ID870_08585	comGE	Type II secretory pathway%2C pseudopilin PulG	30	20.5	0	-4.42	1842.9	0	-20.5	0.0006	0.0031	N	189563	189862
ID870_10470	cfb	CAMP factor pore-forming toxin Cfb	58	926.6	312.6	-1.56	161222	54392.3	-614	0.1064	0.2397	N	1937625	1938392
ID870_08605	comGA	Flp pilus assembly complex ATPase component%0ATadA	75	102.4	38.8	-1.38	23044.6	8721.14	-63.7	0.1141	0.25229	N	186969	187901
ID870_08600	comGB	type II secretion system F family protein	103	95.7	203.3	1.08	29585.1	62832.3	107.6	0.3655	0.59701	N	187786	188877
ID870_02895	-	SH3 domain-containing protein	140	158	1020.5	2.68	66347.9	428605	862.5	0.4779	0.71332	N	1343974	1345608
ID870_08590	comGD	type II secretion system protein	37	25.8	39.8	0.61	2859.5	4421.25	14.1	0.5884	0.79744	N	189178	189591
ID870_00380	-	glycoside hydrolase family 73 protein	48	98	531.6	2.43	14115.2	76553.1	433.6	0.7995	1	N	1849746	1850330
ID870_03375	hylB	hyaluronate lyase	243	58	55.2	-0.07	42254.2	40225.7	-2.8	0.8986	1	N	1232715	1235933
ID870_08750	mecA	adaptor protein MecA	46	34.4	61.6	0.82	4750.8	8507.09	27.2	0.9103	1	N	148604	149359
ID870_08975	acmA	N-acetylmuramoyl-L-alanine amidase	48	78.6	116276	10.51	11311.9	1.67437e+07	116197	0.0002	0.00118	NU	102531	103106
ID870_00475	pepO	endopeptidase	122	90.3	10.3	-3.01	33045.2	3775.99	-80	0	0	O	1827748	1829643
ID870_00505	ahpC	peroxiredoxin	25	302.6	9.3	-4.88	22692.8	699.3	-293.2	0	0	O	1821884	1822444
ID870_00550	hslO	Hsp33 family molecular chaperone HslO	54	66.8	4.6	-3.59	10828.4	748.78	-62.2	0	0	O	1812678	1813553
ID870_05565	yrrO	U32 family peptidase	82	34.2	4.1	-2.8	8402.9	996.58	-30.1	0	0	O	770974	772260
ID870_06625	-	OsmC family protein	27	26.7	0	-4.79	2163	0	-26.7	0	0	O	552598	553011
ID870_06175	-	Clp protease ClpP	23	20.3	0	-4.42	1403.1	0	-20.3	0.0001	0.00063	O	641574	642272
ID870_10430	vpr	S8 family serine peptidase	371	108.1	41.2	-1.37	120295	45808.2	-66.9	0.0004	0.00218	O	1948029	1952744
ID870_04770	msrB	peptide-methionine (R)-S-oxide reductase MsrB	27	76.7	3.1	-4.26	6213.2	247.8	-73.6	0.0005	0.00264	O	951211	951645
ID870_05890	-	S8 family serine peptidase	196	84.5	33.9	-1.29	49667	19921.4	-50.6	0.0014	0.00641	O	698296	700953
ID870_03040	-	glutathione S-transferase family protein	70	147.8	28.9	-2.32	31033.7	6062.68	-118.9	0.0018	0.00799	O	1312256	1313110
ID870_07305	gluP	rhomboid family intramembrane serine protease	56	81.9	11.2	-2.76	13750.9	1886.77	-70.6	0.0028	0.01168	O	420635	421312
ID870_01590	htpX	zinc metalloprotease HtpX	69	55.5	16.6	-1.68	11495.9	3445.78	-38.9	0.0036	0.01444	O	1604330	1605220
ID870_09630	ftsH	ATP-dependent zinc metalloprotease FtsH	121	0.4	13.4	3.36	146.1	4866.55	13	0.0053	0.02013	O	13831	15807
ID870_02110	msrA	peptide-methionine (S)-S-oxide reductase MsrA	34	476.5	70.1	-2.75	48606.1	7152.83	-406.4	0.006	0.02221	O	1506917	1507426
ID870_03115	clpL	ATP-dependent Clp protease ATP-binding subunit	137	62.8	17.1	-1.82	25807.1	7015.15	-45.7	0.0063	0.0229	O	1297220	1299328
ID870_03440	XK27_08875	matrixin family metalloprotease	55	99.7	26.4	-1.88	16447.1	4360.77	-73.3	0.0082	0.02827	O	1218231	1218941
ID870_08960	dnaK	molecular chaperone DnaK	79	0.2	71.1	5.9	50	16855.7	70.9	0.0281	0.07821	O	105039	106868
ID870_08720	sufB	Fe-S cluster assembly protein SufB	96	0.4	16	3.56	127.3	4608.57	15.6	0.0284	0.07885	O	154519	155937
ID870_09710	htrA	trypsin-like peptidase domain-containing%0Aprotein	95	201.6	78.3	-1.35	57469.7	22329.2	-123.3	0.0294	0.08091	O	2091679	2092908
ID870_05280	XK27_04695	glutathione S-transferase family protein	78	152.2	34.6	-2.1	35613.3	8105.31	-117.6	0.0427	0.11024	O	834625	835581
ID870_06825	clpE	AAA family ATPase	137	396.2	8995.8	4.5	162828	3.69726e+06	8599.6	0.0618	0.15209	O	508813	511074
ID870_03080	clpX	ATP-dependent Clp protease ATP-binding subunit%0AClpX	84	70.5	28.2	-1.29	17764.4	7096.91	-42.3	0.0775	0.18279	O	1304496	1305722
ID870_08735	sufD	Fe-S cluster assembly protein SufD	79	0.7	16.9	3.4	165	4002.85	16.2	0.0844	0.19676	O	151493	152755
ID870_10330	groL	chaperonin GroEL	101	0.6	37.4	4.57	187.1	11325.8	36.8	0.1193	0.25874	O	1975145	1976767
ID870_02245	smpB	SsrA-binding protein SmpB	32	0.6	0	-0.65	54.5	0	-0.6	0.1247	0.2655	O	1484712	1485179
ID870_08740	sufC	Fe-S cluster assembly ATPase SufC	47	3.1	26.6	2.76	435.1	3748.44	23.5	0.2284	0.42489	O	150686	151456
ID870_03200	vpr	S8 family serine peptidase	175	50.6	452.9	3.14	26543.9	237758	402.3	0.2366	0.43592	O	1275860	1279184
ID870_08955	dnaJ	molecular chaperone DnaJ	60	0.8	28.9	4.09	135.6	5203.78	28.2	0.2487	0.43865	O	107157	108296
ID870_05570	yrrN	U32 family peptidase	60	101.6	49	-1.04	18293.2	8826.29	-52.6	0.2538	0.44375	O	769918	770844
ID870_07010	-	bacteriocin transport accessory protein	36	19.5	8.4	-1.13	2105.7	903	-11.1	0.2892	0.4943	O	473990	474439
ID870_02025	-	peptidylprolyl isomerase	55	38.2	1079	4.78	6307	178028	1040.7	0.2974	0.50403	O	1525198	1526001
ID870_01175	trxA	thioredoxin	16	2.5	1	-0.78	119	49.48	-1.4	0.3562	0.58572	O	1686545	1686859
ID870_08785	hflC	SPFH domain-containing protein	67	313.1	163.8	-0.93	62940.4	32927	-149.3	0.3621	0.59321	O	141188	142072
ID870_05875	-	M13 family metallopeptidase	59	51.4	33.1	-0.62	9104.8	5862.72	-18.3	0.4102	0.65596	O	705606	706424
ID870_00875	tsaB	tRNA%0A(adenosine(37)-N6)-threonylcarbamoyltransferase complex%0Adimerization subunit type 1 TsaB	49	1.7	64.5	4.58	255.3	9481.49	62.8	0.5	0.71332	O	1745764	1746456
ID870_06180	-	phage portal protein	63	49.9	37.1	-0.42	9427	7020.29	-12.7	0.6429	0.8518	O	640293	641581
ID870_08890	radA	DNA repair protein RadA	96	32.7	101.6	1.61	9418.8	29255.8	68.9	0.6908	0.90122	O	119063	120427
ID870_06040	hslO	Hsp33 family molecular chaperone HslO	27	27.6	50.2	0.84	2234.3	4063.5	22.6	0.7233	0.93258	O	667031	667525
ID870_01790	clpP	ATP-dependent Clp protease proteolytic subunit	41	9.1	20.1	1.06	1122.2	2477.99	11	0.969	1	O	1566669	1567259
ID870_00530	clpC	ATP-dependent Clp protease ATP-binding subunit	173	14.5	16.7	0.19	7527.8	8677.52	2.2	0.9996	1	O	1816001	1818448
ID870_07205	vpr	S8 family serine peptidase	291	94.8	81.2	-0.22	82756.5	70845.6	-13.6	0.9999	1	O	436745	440446
ID870_00500	ahpF	alkyl hydroperoxide reductase subunit F	98	308.5	336.7	0.13	90689.3	99002.4	28.3	1	1	O	1822462	1823994
ID870_00885	tsaD	tRNA%0A(adenosine(37)-N6)-threonylcarbamoyltransferase complex%0Atransferase subunit TsaD	65	0.8	4.6	1.61	164.6	903	3.8	1	1	O	1744269	1745279
ID870_03740	tpx	thiol peroxidase	37	229.4	5238	4.51	25461.4	581416	5008.6	1	1	O	1164960	1165454
ID870_05185	nrdH	redoxin NrdH	9	3.8	11	1.33	101.5	296.87	7.2	1	1	O	854121	854345
ID870_08965	grpE	nucleotide exchange factor GrpE	24	1.6	18.8	2.91	117.5	1354.5	17.2	1	1	O	104286	104858
ID870_10290	nrdG	anaerobic ribonucleoside-triphosphate reductase%0Aactivating protein	43	5.8	11.5	0.87	752.6	1486.79	5.7	1	1	O	1983443	1984060
ID870_10325	groES	co-chaperone GroES	9	0	0	0	0	0	0	1	1	O	1976863	1977147
ID870_00315	ugpC	sn-glycerol-3-phosphate ABC transporter%0AATP-binding protein UgpC	65	742	94.1	-2.97	144696	18352.1	-647.9	0	0	P	1864097	1865230
ID870_00490	-	sodium:proton antiporter	168	125.1	26.3	-2.21	63025.5	13270.1	-98.7	0	0	P	1824271	1826340
ID870_01530	metN	methionine ABC transporter ATP-binding protein	72	260.3	49.7	-2.36	56221.8	10742.7	-210.6	0	0	P	1616640	1617710
ID870_01535	metI	ABC transporter permease	57	287.8	25.4	-3.45	49213.3	4348.78	-262.4	0	0	P	1615951	1616643
ID870_01765	trkA	Trk system potassium transporter TrkA	96	161.3	38.5	-2.04	46459.4	11090.1	-122.8	0	0	P	1571708	1573057
ID870_02010	mtsA	metal ABC transporter substrate-binding protein	72	85	0.5	-5.88	18351.8	98.96	-84.5	0	0	P	1527775	1528701
ID870_02020	mtsC	metal ABC transporter permease	80	154.1	20.2	-2.87	36978.4	4850.99	-133.9	0	0	P	1526053	1526886
ID870_02320	glnP	ABC transporter substrate-binding%0Aprotein/permease	154	70502.4	15042.4	-2.23	3.25721e+07	6.94959e+06	-55459.9	0	0	P	1469412	1471595
ID870_02475	-	ammonium transporter	73	175.1	17.2	-3.27	38347.1	3776.4	-157.9	0	0	P	1426229	1427248
ID870_02660	fhuG	iron ABC transporter permease	112	118.4	17.6	-2.68	39790.3	5908.45	-100.8	0	0	P	1387181	1388182
ID870_02665	fhuB	iron ABC transporter permease	90	82.1	11.7	-2.7	22161.1	3171.09	-70.3	0	0	P	1386159	1387184
ID870_03665	yeaB	cation transporter	116	113.4	7	-3.84	39476.3	2439.27	-106.4	0	0	P	1177164	1178399
ID870_03830	potA	ABC transporter ATP-binding protein	74	376.9	43.7	-3.08	83676.8	9701.98	-333.2	0	0	P	1147291	1148445
ID870_03840	potC	ABC transporter permease	76	99.7	5.2	-4.01	22720.3	1194.9	-94.4	0	0	P	1145740	1146516
ID870_04695	yecS_2	amino acid ABC transporter permease	57	253.7	31.8	-2.96	43381.6	5443.9	-221.9	0	0	P	969011	969652
ID870_05555	-	hypothetical protein	82	104.8	10.5	-3.2	25774.5	2580.68	-94.3	0	0	P	772723	773520
ID870_07370	perR	peroxide-responsive transcriptional repressor%0APerR	35	171.9	27.9	-2.58	18049.3	2929.49	-144	0	0	P	409671	410150
ID870_08195	opuCB	ABC transporter permease	64	516.3	58.4	-3.12	99123.5	11211	-457.9	0	0	P	258331	258966
ID870_08645	adcC	metal ABC transporter ATP-binding protein	54	3985.8	120.8	-5.03	645699	19573.3	-3865	0	0	P	171451	172161
ID870_08685	oppF	ATP-binding cassette domain-containing protein	63	647	56.9	-3.48	122292	10754.1	-590.1	0	0	P	163597	164529
ID870_08765	XK27_05795	ABC transporter substrate-binding%0Aprotein/permease	111	5917.2	168.6	-5.13	1.97043e+06	56128.1	-5748.6	0	0	P	144030	145580
ID870_09365	-	sugar ABC transporter permease	71	70.3	11	-2.57	14984.3	2338.67	-59.4	0	0	P	50943	51830
ID870_02470	-	NAD(P)-binding domain-containing protein	87	265.5	78.4	-1.75	69297.3	20474.9	-187.1	0.0001	0.00063	P	1427352	1428479
ID870_08460	-	ABC transporter ATP-binding protein	48	75.3	3826.9	5.65	10845.5	551068	3751.5	0.0001	0.00063	P	208940	209566
ID870_08420	-	ferric reductase-like transmembrane%0Adomain-containing protein	109	113.7	19.9	-2.46	37189.4	6514.18	-93.8	0.0005	0.00264	P	219528	220787
ID870_10245	spxA_2	transcriptional regulator Spx	30	4.6	0.5	-1.84	410.1	49.48	-4	0.0005	0.00264	P	1991114	1991512
ID870_01875	yusI	arsenate reductase family protein	28	1892.3	50	-5.21	158954	4201.17	-1842.3	0.001	0.00474	P	1553207	1553563
ID870_03940	-	hypothetical protein	62	28.8	5.6	-2.17	5349.5	1040.67	-23.2	0.0012	0.00559	P	1125099	1125770
ID870_07395	copZ	heavy-metal-associated domain-containing%0Aprotein	11	67.3	0	-6.09	2221.7	0	-67.3	0.0012	0.00559	P	404607	404813
ID870_06570	-	voltage-gated chloride channel family protein	101	539.2	52.1	-3.35	163381	15793.4	-487.1	0.0028	0.01168	P	562560	563756
ID870_00250	acdAII	zinc ABC transporter substrate-binding protein	64	82.9	10.4	-2.88	15912.5	1998.53	-72.5	0.0035	0.01419	P	1879192	1880115
ID870_00555	XK27_12990	toxic anion resistance protein	68	387.6	53.5	-2.84	79077.7	10906.8	-334.2	0.0036	0.01444	P	1811282	1812538
ID870_04440	pstB1	phosphate ABC transporter ATP-binding protein	59	1	0	-0.97	170.4	0	-1	0.0045	0.01751	P	1022490	1023248
ID870_04910	corA	magnesium transporter CorA family protein	70	48.5	2.4	-3.88	10179	495.6	-46.1	0.0053	0.02013	P	915625	916542
ID870_03935	kup	KUP/HAK/KT family potassium transporter	163	119.4	49	-1.27	58363.1	23961.2	-70.4	0.0079	0.02749	P	1125841	1127841
ID870_05550	mntH	Nramp family divalent metal transporter	108	26.5	8.6	-1.52	8576	2780.65	-17.9	0.0093	0.03162	P	773622	774962
ID870_03205	lmb	metal ABC transporter substrate-binding%0Alipoprotein/laminin-binding adhesin Lmb	46	5.1	100.3	4.06	700.4	13838.5	95.2	0.0118	0.03858	P	1274704	1275624
ID870_08205	opuCD	ABC transporter permease	57	112.6	21.7	-2.32	19254.7	3716.98	-90.9	0.0143	0.04457	P	256751	257401
ID870_10475	XK27_05625	rhodanese-like domain-containing protein	20	277.4	89.8	-1.62	16645.4	5390.69	-187.6	0.0154	0.04734	P	1937150	1937452
ID870_05095	-	ABC transporter	59	22.2	5.4	-1.87	3921	947.1	-16.8	0.0262	0.07404	P	872600	873268
ID870_01760	trkH	TrkH family potassium uptake protein	119	154.1	62.8	-1.28	55014.3	22428.2	-91.3	0.0283	0.07867	P	1573062	1574501
ID870_02075	nikB	ABC transporter permease	76	129.3	40.8	-1.64	29481.4	9294.58	-88.5	0.0343	0.09133	P	1512206	1513150
ID870_00125	phoU	phosphate signaling complex protein PhoU	53	209.6	52.4	-1.98	33330.8	8336.97	-157.2	0.039	0.10236	P	1906411	1907067
ID870_05435	oxlT	OFA family MFS transporter	106	65.7	24.4	-1.4	20895.2	7747.14	-41.3	0.0411	0.10686	P	801052	802272
ID870_04430	pstA	phosphate ABC transporter permease PstA	60	0	18	4.25	0	3248.69	18	0.0477	0.12187	P	1024075	1024962
ID870_06700	pacL	calcium-translocating P-type ATPase%2C PMCA-type	173	0.2	12.2	3.47	101.9	6353.51	12	0.0481	0.12275	P	533447	536131
ID870_01850	cutC	copper homeostasis protein CutC	54	55.3	665.5	3.57	8956.1	107814	610.2	0.0631	0.15443	P	1557182	1557817
ID870_04445	phoU	phosphate signaling complex protein PhoU	39	4	69.3	3.81	469.2	8109.87	65.3	0.0666	0.16157	P	1021803	1022456
ID870_00110	pstC	phosphate ABC transporter permease subunit PstC	65	215.9	95	-1.18	42092.3	18522.5	-120.9	0.0672	0.16266	P	1908686	1909531
ID870_03835	potB	ABC transporter permease	71	273.8	821.4	1.58	58324.8	174957	547.6	0.0708	0.16861	P	1146513	1147307
ID870_01670	yckA	amino acid ABC transporter permease	68	33.8	11.1	-1.53	6888.7	2257.5	-22.7	0.0749	0.17742	P	1585532	1586197
ID870_02425	malG	sugar ABC transporter permease	59	229.6	103.7	-1.14	40632	18362.8	-125.8	0.1098	0.24561	P	1439806	1440642
ID870_04700	phnA	alkylphosphonate utilization protein	28	109.5	5.4	-4.12	9199.8	451.5	-104.1	0.1145	0.25229	P	968547	968876
ID870_04435	pstB2	phosphate ABC transporter ATP-binding protein	54	0.1	19.5	4.26	11.1	3154.3	19.4	0.1201	0.26018	P	1023260	1024063
ID870_01205	corA	magnesium transporter CorA family protein	68	0.2	18.7	4.09	32.8	3821.32	18.6	0.1216	0.26142	P	1681324	1682268
ID870_09845	ecfA2	energy-coupling factor transporter ATPase	53	0.1	82.3	6.19	22.2	13089.2	82.2	0.124	0.26477	P	2065589	2066431
ID870_00115	pstA	phosphate ABC transporter permease PstA	76	233.5	88.2	-1.39	53236.1	20104.4	-145.3	0.1255	0.26592	P	1907806	1908684
ID870_08700	oppB	ABC transporter permease	66	415.9	6055.2	3.86	82348.3	1.19893e+06	5639.3	0.1273	0.26743	P	160583	161497
ID870_07890	yxeN	amino acid ABC transporter permease	63	0.6	37.8	4.6	113.7	7136.04	37.2	0.1418	0.29315	P	310263	311066
ID870_03455	arsC	arsenate reductase (glutaredoxin)	23	159.1	89.8	-0.82	10977.6	6198.71	-69.3	0.1519	0.30952	P	1215596	1216003
ID870_06905	yqhL	rhodanese-like domain-containing protein	24	103.5	44.8	-1.19	7451.9	3225.95	-58.7	0.1545	0.31211	P	492096	492476
ID870_01575	ktrB	TrkH family potassium uptake protein	112	20.7	48	1.18	6945.8	16128	27.3	0.2284	0.42489	P	1606651	1608030
ID870_01900	tehB	SAM-dependent methyltransferase TehB	67	149.8	5613.5	5.22	30108.5	1.12832e+06	5463.7	0.2417	0.43775	P	1548155	1549030
ID870_05100	cbiO	ATP-binding cassette domain-containing protein	93	2.7	14.5	2.05	763.5	4040.34	11.7	0.2474	0.4381	P	871326	872612
ID870_09850	ecfT	energy-coupling factor transporter transmembrane%0Aprotein EcfT	68	1.4	35.4	3.94	277.5	7211.59	34	0.2519	0.44218	P	2064802	2065596
ID870_04610	napA	cation:proton antiporter	83	10.9	47.4	2.02	2720.6	11805.3	36.5	0.2527	0.44253	P	986401	987528
ID870_05400	sfbA	hypothetical protein	79	76.9	37.9	-1	18220.9	8974.32	-39	0.2567	0.44776	P	808517	809347
ID870_01915	-	polyphosphate polymerase domain-containing%0Aprotein	62	67	2470.8	5.18	12461.6	459577	2403.8	0.2646	0.46008	P	1543421	1544116
ID870_07400	copA	copper-translocating P-type ATPase	165	47	30.8	-0.59	23286.4	15256.9	-16.2	0.3317	0.552	P	402332	404566
ID870_05405	metI1	ABC transporter permease	60	22.6	11	-0.97	4075	1985.31	-11.6	0.3466	0.57206	P	807839	808501
ID870_09360	-	carbohydrate ABC transporter permease	63	37	172.8	2.19	6999.2	32658.8	135.8	0.3693	0.60233	P	51840	52670
ID870_07025	corA	magnesium transporter CorA family protein	67	137.2	94.7	-0.53	27579.2	19032.4	-42.5	0.4181	0.66475	P	470712	471614
ID870_04340	yclP	ATP-binding cassette domain-containing protein	64	55.9	27.4	-1	10739.8	5263.77	-28.5	0.4256	0.67424	P	1042938	1043699
ID870_03290	ydiA	TDT family transporter	83	99	63.5	-0.63	24648.3	15808.8	-35.5	0.4444	0.69408	P	1252708	1253625
ID870_08640	adcB	metal ABC transporter permease	76	4347.6	2381.4	-0.87	991242	542968	-1966.1	0.449	0.70028	P	172151	172963
ID870_01565	cbiQ	energy-coupling factor transporter transmembrane%0Aprotein EcfT	78	96.7	275.9	1.5	22630.7	64553.6	179.2	0.457	0.70776	P	1608749	1609579
ID870_03850	eriC	ClC family H(+)/Cl(-) exchange transporter	134	161.5	4566.7	4.81	64903.6	1.8358e+06	4405.2	0.464	0.71332	P	1143033	1144565
ID870_05690	XK27_07620	amino acid ABC transporter permease	53	3.1	1.2	-0.87	491.7	197.91	-1.8	0.4656	0.71332	P	746817	747512
ID870_02080	nikC	ABC transporter permease	69	107.9	5762	5.73	22341	1.19274e+06	5654.1	0.4863	0.71332	P	1511400	1512206
ID870_08885	cah	carbonic anhydrase	35	0.4	12.9	3.32	41.1	1354.5	12.5	0.492	0.71332	P	120563	121060
ID870_01570	ktrA	TrkA family potassium uptake protein	44	21	69.1	1.67	2771.5	9118.19	48.1	0.4968	0.71332	P	1608043	1608714
ID870_04425	pstC	phosphate ABC transporter permease subunit PstC	63	0.2	0	-0.29	41.5	0	-0.2	0.5024	0.71332	P	1024952	1025869
ID870_04345	yclQ	siderophore ABC transporter substrate-binding%0Aprotein	70	133.3	308.4	1.2	27999.9	64758	175	0.5188	0.7259	P	1041848	1042876
ID870_00215	-	extracellular solute-binding protein	87	191.9	377.2	0.97	50098.2	98438.6	185.2	0.5193	0.7259	P	1888080	1889117
ID870_01560	ykoD	ABC transporter ATP-binding protein	137	234.2	137.9	-0.76	96276.5	56671.7	-96.4	0.5446	0.75082	P	1609572	1611248
ID870_00120	pstB	phosphate ABC transporter ATP-binding protein	42	105.7	70	-0.59	13314.9	8826.29	-35.6	0.5462	0.75203	P	1907064	1907813
ID870_02015	mtsB	metal ABC transporter ATP-binding protein	54	78.6	43.6	-0.83	12736.4	7069.77	-35	0.5985	0.80652	P	1526888	1527604
ID870_08470	-	ABC transporter permease	52	132.6	95.1	-0.48	20692.1	14839.3	-37.5	0.6005	0.80822	P	207320	208141
ID870_04640	noxE	FAD-dependent oxidoreductase	90	37.4	27.6	-0.42	10093.9	7452.78	-9.8	0.6313	0.84097	P	978866	980236
ID870_06600	adcA	zinc ABC transporter substrate-binding protein%0AAdcA	104	8340.7	10754	0.37	2.60231e+06	3.35524e+06	2413.2	0.6469	0.85556	P	557488	559008
ID870_05410	-	ATP-binding cassette domain-containing protein	63	37.9	25.2	-0.57	7159	4762.8	-12.7	0.6749	0.8861	P	807112	807846
ID870_04765	pacL	cation-transporting P-type ATPase	198	318.3	1693	2.41	189074	1.00563e+06	1374.7	0.7186	0.92872	P	951795	954587
ID870_03965	-	formate/nitrite transporter family protein	72	70.8	57.7	-0.29	15288	12458.6	-13.1	0.7547	0.96243	P	1119285	1120073
ID870_07125	czcD	cation transporter	76	42.6	59.1	0.46	9714.7	13479.3	16.5	0.7717	0.98015	P	453719	454582
ID870_04420	pstS	phosphate ABC transporter substrate-binding%0Aprotein PstS family protein	57	19.2	131.3	2.71	3277.1	22449.1	112.1	0.779	0.98602	P	1025915	1026781
ID870_06815	-	amino acid ABC transporter permease	63	57.7	139.2	1.25	10914	26299.4	81.4	0.789	0.9913	P	511744	512436
ID870_02670	fhuD	ABC transporter substrate-binding protein	76	81.1	92.1	0.18	18485.5	20997.6	11	0.8276	1	P	1385211	1386143
ID870_00105	pstS	substrate-binding domain-containing protein	63	239.8	269.4	0.17	45320.9	50914.3	29.6	0.8651	1	P	1909546	1910427
ID870_08690	oppD	ABC transporter ATP-binding protein	54	849.6	4253.1	2.32	137629	689001	3403.5	0.9341	1	P	162551	163597
ID870_10055	proWX	ABC transporter permease/substrate-binding%0Aprotein	139	67	70.1	0.06	27944.3	29242.7	3.1	0.9398	1	P	2029167	2030681
ID870_03465	-	chloride channel protein	119	132.3	200	0.59	47221.8	71405.4	67.7	0.9437	1	P	1213490	1214746
ID870_04335	yclO	iron chelate uptake ABC transporter family%0Apermease subunit	96	60.8	1569.2	4.67	17520.6	451935	1508.4	0.9795	1	P	1043696	1044670
ID870_02430	malF	sugar ABC transporter permease	107	131.7	161.4	0.29	42270.9	51817.2	29.7	0.9928	1	P	1438436	1439806
ID870_04330	yclN	iron chelate uptake ABC transporter family%0Apermease subunit	81	115.9	270.8	1.22	28159.1	65802.6	154.9	0.9979	1	P	1044667	1045629
ID870_00465	XK27_00055	MFS transporter	101	629.8	5260	3.06	190834	1.59379e+06	4630.2	1	1	P	1830820	1831983
ID870_03845	potD	ABC transporter substrate-binding protein	83	264	429.7	0.7	65736.6	106990	165.7	1	1	P	1144674	1145747
ID870_05695	-	amino acid ABC transporter permease	58	4.3	4.8	0.15	742.1	841.12	0.6	1	1	P	746155	746805
ID870_08475	dppB	ABC transporter permease	74	80.7	89.2	0.14	17919.9	19800.9	8.5	1	1	P	206346	207323
ID870_09840	ecfA1	energy-coupling factor transporter ATPase	53	0.7	12.5	2.96	116.2	1982.39	11.7	1	1	P	2066407	2067246
ID870_10155	cadD	CadD family cadmium resistance transporter	49	209.9	201.6	-0.06	30860.5	29636.5	-8.3	1	1	P	2010470	2011096
ID870_00310	lrp	helix-turn-helix domain-containing protein	63	99.7	13.4	-2.81	18848.3	2527.47	-86.4	0	0	Q	1865331	1866182
ID870_05365	yceE	Cof-type HAD-IIB family hydrolase	72	61.2	5.3	-3.3	13229.8	1150.8	-55.9	0.0001	0.00063	Q	816351	817160
ID870_03680	XK27_10040	PaaI family thioesterase	28	6.9	0.6	-2.31	578.4	49.48	-6.3	0.0091	0.03113	Q	1173313	1173699
ID870_05350	-	class I SAM-dependent methyltransferase	53	211.6	26.9	-2.93	33644.1	4283.99	-184.7	0.0114	0.03749	Q	819342	820070
ID870_02140	-	class I SAM-dependent methyltransferase	62	93.3	27.3	-1.74	17355.7	5071.07	-66	0.0569	0.14209	Q	1500974	1501780
ID870_01440	-	cysteine hydrolase	40	476.8	31329	6.03	57217.8	3.75948e+06	30852.2	0.2247	0.42104	Q	1631351	1631872
ID870_08515	-	methyltransferase domain-containing protein	61	134.3	77.5	-0.79	24571.7	14182.4	-56.8	0.3809	0.61715	Q	198554	199270
ID870_01450	yqeM	class I SAM-dependent methyltransferase	49	94.2	63.9	-0.55	13847.3	9388.4	-30.3	0.4639	0.71332	Q	1630193	1630927
ID870_09425	acpP	acyl carrier protein	15	327.5	1544.4	2.23	14739.3	69499.2	1216.9	0.4803	0.71332	Q	35294	35532
ID870_01955	fabG	3-oxoacyl-ACP reductase	55	26.4	59.3	1.14	4355.8	9779.66	32.9	0.4886	0.71332	Q	1535257	1535955
ID870_01370	pncA	cysteine hydrolase	49	127.4	223.2	0.8	18729.3	32807.4	95.8	0.5455	0.75159	Q	1645174	1645722
ID870_00720	dltA	D-alanine--poly(phosphoribitol) ligase subunit%0ADltA	102	23.3	20.1	-0.2	7127.8	6156.25	-3.2	0.8077	1	Q	1773498	1775033
ID870_09335	cah	alpha/beta fold hydrolase	65	470.4	2060.3	2.13	91719.5	401757	1589.9	0.8961	1	Q	55628	56605
ID870_03405	budA	acetolactate decarboxylase	40	25.6	36.4	0.5	3067.3	4372.18	10.9	0.9034	1	Q	1226541	1227260
ID870_00020	-	hypothetical protein	100	207.7	24.8	-3.02	62322.9	7431.68	-183	0	0	S	1920303	1921510
ID870_00220	-	kinase	41	305.1	31.2	-3.25	37532.2	3843.25	-273.9	0	0	S	1887361	1887858
ID870_00395	XK27_02070	nitroreductase family protein	33	17.4	0	-4.2	1726.3	0	-17.4	0	0	S	1843919	1844533
ID870_00600	sgaT	PTS sugar transporter subunit IIC	84	87.4	5.3	-3.8	22012.7	1342.51	-82	0	0	S	1800460	1801899
ID870_00655	-	amidohydrolase	72	646.2	6.00244e+06	13.18	139580	1.29653e+09	6.00179e+06	0	0	S	1790645	1791634
ID870_00675	ulaG	L-ascorbate 6-phosphate lactonase	65	288.3	2.8	-6.25	56211.4	545.08	-285.5	0	0	S	1785128	1786219
ID870_00695	-	YjiH family protein	98	120.8	14.2	-3	35528	4178.01	-106.6	0	0	S	1777714	1779069
ID870_00715	dltX	teichoic acid D-Ala incorporation-associated%0Aprotein DltX	16	20.3	0	-4.41	974.5	0	-20.3	0	0	S	1775046	1775168
ID870_00755	-	hypothetical protein	19	101.3	0	-6.68	5774.7	0	-101.3	0	0	S	1768194	1768475
ID870_00805	yhaM	3'-5' exoribonuclease YhaM family protein	69	308.3	17.9	-4.03	63815.9	3699.78	-290.4	0	0	S	1759940	1760881
ID870_00835	lppC	5'-nucleotidase%2C lipoprotein e(P4) family	65	189.1	4.9	-5.02	36884.1	947.1	-184.3	0	0	S	1753381	1754250
ID870_00870	ykzG	DNA-dependent RNA polymerase auxiliary subunit%0Aepsilon family protein	13	184.6	2.5	-5.71	7198.9	98.96	-182	0	0	S	1746635	1746865
ID870_00910	WQ51_02910	DUF536 domain-containing protein	32	885.8	74.2	-3.56	85040.7	7119.25	-811.7	0	0	S	1739668	1740204
ID870_00955	-	short-chain dehydrogenase	26	100.1	0	-6.66	7806.6	0	-100.1	0	0	S	1732126	1732476
ID870_01020	-	DUF4365 domain-containing protein	119	206	16.3	-3.58	73558.9	5825.64	-189.7	0	0	S	1721484	1723256
ID870_01135	-	hypothetical protein	42	130.9	12.2	-3.32	16496.9	1536.27	-118.7	0	0	S	1694999	1695481
ID870_01160	cvpA	CvpA family protein	54	38.3	4	-2.98	6202.5	643.21	-34.3	0	0	S	1689868	1690410
ID870_01245	-	hypothetical protein	21	44.8	0	-5.52	2821.4	0	-44.8	0	0	S	1672261	1672431
ID870_01335	ydhF	aldo/keto reductase	62	44	1.9	-3.98	8185.8	346.34	-42.1	0	0	S	1652110	1653024
ID870_01980	-	VOC family protein	24	89.8	0	-6.5	6463	0	-89.8	0	0	S	1532721	1533134
ID870_02285	-	LPXTG cell wall anchor domain-containing%0Aprotein	42	133.8	11.8	-3.4	16861.9	1486.79	-122	0	0	S	1476068	1476646
ID870_02305	XK27_00735	hypothetical protein	11	317.7	7.5	-5.23	10482.5	247.8	-310.1	0	0	S	1472919	1473086
ID870_02885	-	PTS transporter subunit IIC	69	77.8	4.6	-3.82	16113.4	947.1	-73.3	0	0	S	1346756	1347826
ID870_02930	WQ51_03320	DUF1149 family protein	26	160.2	3.2	-5.27	12492.4	247.8	-157	0	0	S	1337133	1337513
ID870_02935	-	DegV family protein	63	294.7	21.1	-3.74	55692.9	3992.09	-273.5	0	0	S	1336285	1337133
ID870_03035	XK27_04115	DUF4649 family protein	19	53.8	4.3	-3.36	3065.4	247.8	-49.4	0	0	S	1313156	1313374
ID870_03180	-	hypothetical protein	132	213.7	16.2	-3.64	84638.1	6420.19	-197.5	0	0	S	1284429	1285664
ID870_03240	-	VOC family protein	26	331.3	15.3	-4.35	25840.7	1194.9	-316	0	0	S	1267375	1267791
ID870_03285	-	pullulanase	278	83.5	23.4	-1.79	69658	19530.3	-60.1	0	0	S	1253760	1257522
ID870_03320	XK27_05435	SDR family oxidoreductase	58	178.5	40.6	-2.11	31065.5	7058.02	-138	0	0	S	1247786	1248547
ID870_03345	trmK	tRNA (adenine-N(1))-methyltransferase	50	3.3	0	-2.11	497.6	0	-3.3	0	0	S	1240649	1241332
ID870_03425	XK27_08845	ATP-binding cassette domain-containing protein	55	124.4	3.3	-4.87	20528.9	545.08	-121.1	0	0	S	1221832	1222593
ID870_03515	cpsG	multidrug MFS transporter	36	778.1	26.3	-4.84	84035.5	2835.09	-751.9	0	0	S	1204913	1205404
ID870_03545	cpsK	glycosyltransferase family 52 protein	92	1973.5	68.9	-4.82	544684	19005.1	-1904.6	0	0	S	1199257	1200213
ID870_03550	cpsL	oligosaccharide flippase family protein	145	504.4	21.8	-4.47	219400	9503.25	-482.5	0	0	S	1197860	1199260
ID870_03565	neuD	acetyltransferase	60	1268.1	62.7	-4.32	228258	11281.1	-1205.4	0	0	S	1194978	1195607
ID870_03605	-	DUF2969 domain-containing protein	18	75.7	0	-6.26	4088.2	0	-75.7	0	0	S	1185567	1185797
ID870_03695	ytgB	GlsB/YeaQ/YmgE family stress response membrane%0Aprotein	22	68.3	6.8	-3.14	4509.4	451.5	-61.5	0	0	S	1169975	1170223
ID870_03705	-	DUF2273 domain-containing protein	15	159.3	0	-7.32	7167.8	0	-159.3	0	0	S	1169175	1169369
ID870_03710	asp1	Asp23/Gls24 family envelope stress response%0Aprotein	26	159.6	6.4	-4.45	12452.5	495.6	-153.3	0	0	S	1168577	1169119
ID870_04080	-	protein-ADP-ribose hydrolase	63	98.4	8.7	-3.36	18592.1	1640.61	-89.7	0	0	S	1098116	1098934
ID870_04225	-	DUF4176 domain-containing protein	31	26.1	0	-4.76	2426.9	0	-26.1	0	0	S	1063407	1063721
ID870_04265	-	hypothetical protein	41	87.2	2	-4.87	10722.3	247.8	-85.2	0	0	S	1058098	1058514
ID870_04370	-	CPBP family intramembrane metalloprotease	73	62.4	0	-5.99	13670	0	-62.4	0	0	S	1034189	1035067
ID870_04465	ylxM	putative DNA-binding protein	29	35.9	0.6	-4.56	3122.5	49.48	-35.3	0	0	S	1016548	1016880
ID870_04555	-	hypothetical protein	103	120.7	15.2	-2.91	37307.6	4702.15	-105.5	0	0	S	995579	996601
ID870_04655	mglA	ABC transporter ATP-binding protein	103	114	20.7	-2.41	35222.7	6381.88	-93.3	0	0	S	975114	976649
ID870_04960	-	DUF1146 domain-containing protein	21	7.2	0	-3.04	454.3	0	-7.2	0	0	S	900533	900763
ID870_05115	-	hypothetical protein	47	40.7	0	-5.38	5735.9	0	-40.7	0	0	S	869264	869809
ID870_05255	-	HAD hydrolase-like protein	51	87.1	3.2	-4.38	13321.9	495.6	-83.8	0	0	S	840635	841261
ID870_05430	ywaF	YwaF family protein	57	74.1	5.9	-3.45	12672.8	1001.95	-68.3	0	0	S	802401	803087
ID870_05495	-	ECF transporter S component	44	269.6	30.6	-3.1	35581.8	4041.57	-238.9	0	0	S	784890	785414
ID870_05625	XK27_03015	permease	74	213.2	17.8	-3.51	47329.3	3947.99	-195.4	0	0	S	761248	762150
ID870_05825	dedA	VTT domain-containing protein	47	290.5	25.1	-3.48	40958.7	3540.59	-265.4	0	0	S	715842	716480
ID870_05845	-	permease	29	58.4	0	-5.89	5084.3	0	-58.4	0	0	S	712139	712448
ID870_06255	-	VRR-NUC domain-containing protein	10	48.6	1280.8	4.69	1458.9	38423	1232.1	0	0	S	629095	629376
ID870_06715	XK27_00835	sugar-phosphatase	55	157.3	34.6	-2.15	25948.7	5709.89	-122.7	0	0	S	530442	531254
ID870_06865	ylmE	YggS family pyridoxal phosphate-dependent%0Aenzyme	52	647.9	34.1	-4.21	101079	5318.05	-613.9	0	0	S	501495	502169
ID870_07090	-	hypothetical protein	45	118.6	8.1	-3.71	16007.1	1095.12	-110.5	0	0	S	459857	460228
ID870_07275	jag	protein jag	64	1158.6	59.3	-4.27	222455	11386.3	-1099.3	0	0	S	425865	426686
ID870_07330	yhfI	MBL fold metallo-hydrolase	56	496	65.8	-2.89	83332.6	11062.8	-430.2	0	0	S	416892	417668
ID870_07350	XK27_06755	DUF975 family protein	84	349.1	43.4	-2.98	87981.7	10945.4	-305.7	0	0	S	413720	414460
ID870_07440	rimP	ribosome maturation factor RimP	35	297.7	7.1	-5.21	31261.6	743.4	-290.6	0	0	S	395113	395589
ID870_07470	-	hypothetical protein	13	220.8	0	-7.79	8612.2	0	-220.8	0	0	S	391122	391307
ID870_07475	-	hypothetical protein	55	303.6	42.9	-2.79	50090.5	7082.87	-260.7	0	0	S	390567	391070
ID870_07485	-	hypothetical protein	26	149.9	3.2	-5.18	11695.3	247.8	-146.8	0	0	S	389519	389815
ID870_07600	fabK	enoyl-[acyl-carrier-protein] reductase FabK	63	2876.3	302.9	-3.24	543614	57242.8	-2573.4	0	0	S	368063	369022
ID870_07675	yvyE	YigZ family protein	49	42.1	5.1	-2.83	6186.3	743.4	-37	0	0	S	354263	354907
ID870_07950	-	bacteriocin immunity protein	26	55.6	3.2	-3.76	4336	247.8	-52.4	0	0	S	296665	296970
ID870_08105	-	hypothetical protein	33	51.1	0.5	-5.12	5059.4	49.48	-50.6	0	0	S	266797	267255
ID870_08220	-	hypothetical protein	20	19	0	-4.32	1137.7	0	-19	0	0	S	253451	253732
ID870_08235	-	hypothetical protein	48	32.7	3.4	-2.92	4702.3	495.6	-29.2	0	0	S	251834	252393
ID870_08265	-	hypothetical protein	28	43.6	0.6	-4.81	3660.9	49.48	-43	0	0	S	243979	244317
ID870_08285	-	helix-turn-helix domain-containing protein	25	61.9	0	-5.98	4644.7	0	-61.9	0	0	S	241470	241730
ID870_08305	-	hypothetical protein	44	120.6	0.7	-6.12	15913.8	98.96	-119.8	0	0	S	238399	238869
ID870_08395	-	lipoprotein	18	446.4	32.3	-3.75	24108.3	1744.53	-414.1	0	0	S	225011	225193
ID870_08405	-	SseB family protein	53	157.8	17.2	-3.12	25091.2	2739.88	-140.6	0	0	S	223656	224408
ID870_08930	ywlG	TIGR01440 family protein	38	188.1	24.5	-2.89	21446.5	2797.19	-163.6	0	0	S	111696	112265
ID870_09285	-	hypothetical protein	33	72	9.6	-2.78	7125.8	952.48	-62.4	0	0	S	66526	66906
ID870_09750	yoaK	DUF1275 domain-containing protein	62	288.7	11	-4.6	53699.1	2037.25	-277.8	0	0	S	2084225	2084917
ID870_09805	-	helix-turn-helix transcriptional regulator	62	201.2	33.5	-2.55	37416.2	6222.28	-167.7	0	0	S	2073078	2073740
ID870_09985	-	hypothetical protein	14	34.1	0	-5.13	1432.6	0	-34.1	0	0	S	2041096	2041353
ID870_10280	ysjB	Gfo/Idh/MocA family oxidoreductase	70	207.3	30.8	-2.71	43523.3	6458.26	-176.5	0	0	S	1984633	1985565
ID870_10285	XK27_10930	GNAT family N-acetyltransferase	41	84	6.4	-3.51	10336.7	792.87	-77.6	0	0	S	1984133	1984624
ID870_10365	tcaA	hypothetical protein	136	1582.6	4.91992e+06	11.6	645721	2.00733e+09	4.91834e+06	0	0	S	1968049	1969689
ID870_10565	-	WXG100 family type VII secretion target	16	18.7	0	-4.3	899.8	0	-18.7	0	0	S	1923894	1924175
ID870_01035	-	hypothetical protein	28	74.3	3.5	-4.05	6238.6	297.28	-70.7	0.0001	0.00063	S	1718257	1718892
ID870_02170	-	CPBP family intramembrane metalloprotease	21	210.4	21.5	-3.23	13257	1354.5	-188.9	0.0001	0.00063	S	1497151	1497407
ID870_02175	-	hypothetical protein	15	69.1	0	-6.13	3110.1	0	-69.1	0.0001	0.00063	S	1496620	1496814
ID870_03140	-	hypothetical protein	108	85	14.1	-2.51	27554	4558.52	-71	0.0001	0.00063	S	1290243	1291448
ID870_06850	ylmH	RNA-binding protein	71	293.4	61.4	-2.24	62502.8	13070.3	-232.1	0.0001	0.00063	S	503045	503833
ID870_08490	lrgA	CidA/LrgA family protein	40	218.1	17.8	-3.54	26173.8	2141.99	-200.3	0.0001	0.00063	S	203177	203632
ID870_09735	yfhO	YfhO family protein	259	102.9	10.1	-3.23	79950.9	7852.13	-92.8	0.0001	0.00063	S	2087841	2090420
ID870_10480	-	CPBP family intramembrane metalloprotease	96	159.9	547652	11.73	46061.3	1.57724e+08	547492	0.0001	0.00063	S	1936130	1936993
ID870_05905	cylK	CylK protein	65	77.2	10	-2.83	15062.9	1948.64	-67.3	0.0002	0.00118	S	696436	697011
ID870_06045	-	plasmid mobilization relaxosome protein MobC	13	11.7	0	-3.67	458.2	0	-11.7	0.0002	0.00118	S	666801	667056
ID870_08295	-	hypothetical protein	14	21.4	0	-4.48	898	0	-21.4	0.0002	0.00118	S	239499	239786
ID870_09745	XK27_10395	YitT family protein	64	62.4	10.9	-2.41	11975.9	2097.9	-51.4	0.0002	0.00118	S	2085161	2086033
ID870_10335	-	hypothetical protein	39	738	1.57248e+06	11.06	86350.4	1.8398e+08	1.57174e+06	0.0002	0.00118	S	1974748	1975110
ID870_05620	-	ABC transporter ATP-binding protein	7	120.4	0	-6.92	2527.7	0	-120.4	0.0003	0.0017	S	762156	762284
ID870_07940	XK27_00765	ABC transporter permease	157	57.8	248208	12.04	27242.7	1.16906e+08	248150	0.0003	0.0017	S	297728	299332
ID870_10010	-	DUF1492 domain-containing protein	31	226.9	17.7	-3.61	21098.6	1646.4	-209.2	0.0003	0.0017	S	2039139	2039516
ID870_10320	cmpC	ATP-binding cassette domain-containing protein	51	155.1	27.3	-2.46	23723.6	4177.19	-127.8	0.0003	0.0017	S	1977322	1978125
ID870_00085	-	MepB family protein	32	38.8	4.7	-2.8	3729.5	451.5	-34.1	0.0004	0.00218	S	1912902	1913360
ID870_00570	-	PAS domain-containing protein	54	10267.3	442247	5.43	1.6633e+06	7.1644e+07	431980	0.0004	0.00218	S	1807247	1807921
ID870_01755	ytjA	membrane protein insertion efficiency factor%0AYidD	16	6.9	0	-2.99	332.7	0	-6.9	0.0004	0.00218	S	1574525	1574776
ID870_04210	-	hypothetical protein	18	72.4	1.8	-4.7	3908.4	98.96	-70.5	0.0004	0.00218	S	1065587	1065943
ID870_05965	-	ABC transporter permease	70	102.9	16.1	-2.61	21611.3	3374.79	-86.8	0.0004	0.00218	S	684279	685064
ID870_07060	-	hypothetical protein	18	277.6	51	-2.42	14992.7	2753.1	-226.7	0.0004	0.00218	S	462963	463274
ID870_00970	-	LysR family transcriptional regulator	10	93.3	1.6	-5.15	2799.9	49.48	-91.7	0.0005	0.00264	S	1731365	1731538
ID870_01555	-	ECF-type riboflavin transporter%0Asubstrate-binding protein	48	188.1	24.6	-2.89	27089.7	3540.59	-163.5	0.0005	0.00264	S	1611265	1611813
ID870_06915	yqgQ	YqgQ family protein	16	409.1	89.4	-2.18	19638.9	4289.37	-319.8	0.0005	0.00264	S	490910	491119
ID870_08225	-	hypothetical protein	33	128	10	-3.55	12672.2	991.2	-118	0.0005	0.00264	S	253031	253417
ID870_08535	-	hypothetical protein	21	2.5	0	-1.79	155.4	0	-2.5	0.0005	0.00264	S	196837	197076
ID870_08555	-	hypothetical protein	46	174.3	31	-2.45	24051.9	4283.99	-143.2	0.0006	0.0031	S	193535	193990
ID870_09435	-	CPBP family intramembrane metalloprotease	82	42.2	3.4	-3.28	10374.5	847.32	-38.7	0.0006	0.0031	S	33335	34213
ID870_01725	ysnB	metallophosphoesterase	38	77.6	16.6	-2.16	8850.8	1894.19	-61	0.0007	0.00351	S	1577976	1578497
ID870_03975	XK27_09620	NAD(P)H-dependent oxidoreductase	45	202.9	27.4	-2.84	27393.2	3700.19	-175.5	0.0007	0.00351	S	1117325	1117927
ID870_06375	-	tetracycline resistance determinant leader%0Apeptide	12	696.7	104.6	-2.72	25082.8	3766.46	-592.1	0.0007	0.00351	S	597174	597290
ID870_09650	-	recombinase	11	132.3	9	-3.74	4365.1	297.28	-123.3	0.0007	0.00351	S	10565	10699
ID870_09990	-	DUF2758 domain-containing protein	12	5.4	0	-2.69	196	0	-5.4	0.0007	0.00351	S	2040926	2041099
ID870_01455	-	hypothetical protein	25	88.4	3.3	-4.38	6630	247.8	-85.1	0.0009	0.00432	S	1629919	1630170
ID870_03295	WQ51_02665	DUF3042 family protein	9	516.4	29.4	-4.09	13942.7	792.87	-487	0.0009	0.00432	S	1252490	1252666
ID870_04170	esxA1	WXG100 family type VII secretion target	14	937.5	186.8	-2.32	39373.3	7846.34	-750.6	0.0009	0.00432	S	1076258	1076548
ID870_10490	-	MazG-like family protein	23	181	6.5	-4.59	12489.3	451.5	-174.5	0.0009	0.00432	S	1934951	1935268
ID870_02115	yozE	YozE family protein	13	15.7	0	-4.06	610.6	0	-15.7	0.001	0.00474	S	1506705	1506920
ID870_05870	-	alpha/beta hydrolase	66	47.3	6.8	-2.62	9371.3	1354.5	-40.5	0.001	0.00474	S	706563	707594
ID870_09830	ymfH	insulinase family protein	99	124.2	27.2	-2.15	36901.2	8072.38	-97.1	0.0011	0.00518	S	2067911	2069194
ID870_06750	ypmS	YpmS family protein	56	52.8	10.7	-2.2	8877.5	1806	-42.1	0.0012	0.00559	S	524207	524809
ID870_05560	XK27_12190	YdbC family protein	12	156.5	12.5	-3.54	5634	451.5	-144	0.0013	0.00602	S	772387	772599
ID870_01965	-	ASCH domain-containing protein	31	44.3	6.5	-2.6	4120.5	599.93	-37.9	0.0014	0.00641	S	1534566	1535018
ID870_07390	yvgT	trimeric intracellular cation channel family%0Aprotein	48	54.6	250	2.17	7865.2	36004.4	195.4	0.0014	0.00641	S	404923	405537
ID870_09995	-	hypothetical protein	37	204.8	954.7	2.22	22734.7	105976	749.9	0.0014	0.00641	S	2040211	2040768
ID870_04905	mnmE	tRNA uridine-5-carboxymethylaminomethyl(34)%0Asynthesis GTPase MnmE	98	0.1	75.8	6.09	36.9	22271.6	75.6	0.0016	0.00725	S	916575	917951
ID870_08335	-	hypothetical protein	13	5.1	0	-2.61	199.2	0	-5.1	0.0016	0.00725	S	233799	234029
ID870_02120	mycA	oleate hydratase	119	141.7	40.7	-1.78	50571.7	14513.1	-101	0.0017	0.00765	S	1504776	1506548
ID870_00980	-	transcriptional regulator	17	221.8	23.4	-3.19	11312.4	1194.9	-198.4	0.0018	0.00799	S	1730795	1731022
ID870_10560	-	DUF1310 family protein	39	408.9	94.6	-2.1	47840.8	11068.1	-314.3	0.0018	0.00799	S	1924276	1924659
ID870_01695	ybhL	Bax inhibitor-1/YccA family protein	51	78.5	14.3	-2.38	12004.9	2183.22	-64.2	0.0019	0.0084	S	1582009	1582698
ID870_01795	ylbG	DUF2129 domain-containing protein	27	202.2	48.4	-2.04	16374.6	3920.68	-153.8	0.0019	0.0084	S	1566324	1566569
ID870_00175	-	ABC transporter permease subunit	106	75.9	14.6	-2.3	24125.3	4657.06	-61.2	0.002	0.00875	S	1895786	1896940
ID870_02465	ybfQ	rhodanese-related sulfurtransferase	54	231.4	35768.1	7.27	37480.7	5.79443e+06	35536.7	0.002	0.00875	S	1428516	1429502
ID870_04275	-	cell division protein FtsK	41	65	12.2	-2.32	7988.9	1497.55	-52.8	0.002	0.00875	S	1055849	1056298
ID870_10275	-	hypothetical protein	8	45.5	2.1	-3.93	1093	49.48	-43.5	0.0021	0.00915	S	1985578	1985721
ID870_00930	yaaK	YbaB/EbfC family nucleoid-associated protein	16	227.5	15.5	-3.79	10920.8	743.4	-212	0.0022	0.00951	S	1736465	1736764
ID870_06485	-	Paratox	15	148.9	25.6	-2.5	6699.2	1150.8	-123.3	0.0022	0.00951	S	574634	574822
ID870_06895	-	DUF3165 family protein	23	364.8	95.5	-1.92	25173.9	6591.2	-269.3	0.0022	0.00951	S	494594	494839
ID870_06385	-	cysteine-rich KTR domain-containing protein	11	15	0	-4	496.6	0	-15	0.0023	0.00989	S	594953	595120
ID870_08345	-	hypothetical protein	17	23.8	0	-4.63	1215.9	0	-23.8	0.0023	0.00989	S	233069	233374
ID870_08100	-	DUF2974 domain-containing protein	111	178.2	35.1	-2.31	59330.6	11679.2	-143.1	0.0024	0.01024	S	267319	268953
ID870_00865	rnjA	ribonuclease J	117	0.6	42.3	4.75	211.5	14833.1	41.7	0.0026	0.01097	S	1746919	1748598
ID870_05645	-	Cof-type HAD-IIB family hydrolase	68	177	38.9	-2.16	36100.7	7934.53	-138.1	0.0026	0.01097	S	757168	757965
ID870_07985	ysdA	DUF1294 domain-containing protein	28	198.7	16.1	-3.54	16694.3	1354.5	-182.6	0.0026	0.01097	S	287058	287321
ID870_03170	-	DUF3173 family protein	22	46.1	4.5	-3.1	3044	297.28	-41.6	0.0027	0.01132	S	1287065	1287298
ID870_04315	ylqF	ribosome biogenesis GTPase YlqF	62	0.2	95.7	6.29	43.3	17796.5	95.4	0.0027	0.01132	S	1047184	1048035
ID870_05490	-	DUF4430 domain-containing protein	30	454.2	68.8	-2.71	40882	6187.71	-385.5	0.0034	0.01391	S	785398	785787
ID870_10505	-	PLDc N-terminal domain-containing protein	18	439	54.2	-2.99	23706.1	2929.49	-384.8	0.0034	0.01391	S	1932590	1932796
ID870_00950	-	aldo/keto reductase	45	79.3	10.7	-2.78	10707.5	1442.7	-68.6	0.0035	0.01419	S	1732482	1733219
ID870_02615	pilC	PI-2a pilus subunit PilC	77	83.4	22.8	-1.83	19274.3	5268.16	-60.6	0.0036	0.01444	S	1395440	1396366
ID870_02220	-	hypothetical protein	164	227.9	28063.2	6.94	112125	1.38071e+07	27835.3	0.0037	0.01473	S	1489491	1491137
ID870_04290	-	hypothetical protein	18	340.9	31.4	-3.4	18406.4	1695.05	-309.5	0.0037	0.01473	S	1053960	1054166
ID870_07175	-	pyridoxamine 5'-phosphate oxidase family%0Aprotein	25	239	21.9	-3.39	17925.7	1645.99	-217.1	0.0037	0.01473	S	448953	449342
ID870_01075	-	hypothetical protein	24	3.3	0	-2.09	235.4	0	-3.3	0.0039	0.01536	S	1708249	1708608
ID870_02485	-	YkgJ family cysteine cluster protein	43	128.9	30.5	-2.04	16633.4	3936.41	-98.4	0.0044	0.01721	S	1424512	1425015
ID870_08275	-	cell division protein FtsK	59	146.2	45.6	-1.66	25875.1	8077.76	-100.6	0.0045	0.01751	S	242674	243465
ID870_10585	-	ABC transporter permease	162	177.4	70.9	-1.31	86225.6	34440.6	-106.6	0.0049	0.0189	S	1978130	1980004
ID870_10260	yrzB	DUF1292 domain-containing protein	11	10.7	0	-3.55	353.7	0	-10.7	0.0051	0.01957	S	1989884	1990201
ID870_03645	-	DUF4393 domain-containing protein	30	217.1	13.3	-3.93	19541.3	1194.9	-203.8	0.0053	0.02013	S	1180597	1180881
ID870_06075	aphA	acid phosphatase AphA	66	58.6	1869.3	4.97	11593.8	370116	1810.7	0.0053	0.02013	S	662512	663249
ID870_00845	-	aromatic acid exporter family protein	51	115.2	25.8	-2.12	17632.2	3947.99	-89.4	0.0054	0.02043	S	1751248	1751787
ID870_04190	esaB	EsaB/YukD family protein	30	146	6.1	-4.37	13143.3	550.46	-139.9	0.0054	0.02043	S	1071993	1072235
ID870_00800	rmuC	DNA recombination protein RmuC	91	12.3	585.3	5.47	3345.6	159797	573.1	0.0056	0.02105	S	1760871	1762145
ID870_07540	manO	DUF956 family protein	24	88.9	11.1	-2.9	6400.9	797.84	-77.8	0.0056	0.02105	S	379759	380121
ID870_05215	-	hypothetical protein	20	20.1	0	-4.4	1203.9	0	-20.1	0.0057	0.02124	S	848519	848812
ID870_05665	vicX	MBL fold metallo-hydrolase	56	285.1	49.5	-2.5	47892.9	8308.77	-235.6	0.0059	0.02191	S	751488	752297
ID870_05835	-	FAD/NAD(P)-binding protein	98	73	16.4	-2.09	21460.1	4817.89	-56.6	0.0059	0.02191	S	713273	714718
ID870_09905	WQ51_01655	Veg family protein	23	0.9	0	-0.91	60.3	0	-0.9	0.0061	0.02247	S	2053293	2053580
ID870_05705	-	DUF3114 domain-containing protein	93	132.9	26.7	-2.27	37070.9	7449.29	-106.2	0.0063	0.0229	S	744354	745373
ID870_04575	-	hypothetical protein	65	232.7	51792.8	7.79	45384.3	1.00996e+07	51560.1	0.0064	0.02319	S	992658	993320
ID870_10415	-	chromosome assembly protein	52	6.7	1.6	-1.57	1042.7	247.8	-5.1	0.0067	0.02408	S	1955141	1955749
ID870_02310	-	hypothetical protein	43	319.4	91.3	-1.8	41200.3	11777.5	-228.1	0.0071	0.02511	S	1472484	1472834
ID870_07625	yhfA	HAD family phosphatase	56	480	95	-2.33	80640.8	15957	-385	0.0071	0.02511	S	364535	365197
ID870_01945	XK27_08850	hypothetical protein	19	137.6	32.5	-2.05	7842.6	1850.1	-105.1	0.0072	0.02542	S	1536274	1536522
ID870_08370	yitS	DegV family protein	61	1	0	-0.96	174.1	0	-1	0.0073	0.02573	S	228378	229238
ID870_09965	-	hypothetical protein	18	0.7	0	-0.79	39.2	0	-0.7	0.0078	0.02719	S	2044524	2044715
ID870_02685	ytgP	polysaccharide biosynthesis protein	148	0.2	19.8	4.15	76.7	8783.55	19.6	0.0082	0.02827	S	1381025	1382659
ID870_08020	-	peptidase	56	392.2	149052	8.57	65897.6	2.50408e+07	148660	0.0091	0.03113	S	279995	280702
ID870_06280	-	hypothetical protein	10	90.3	0	-6.51	2709.3	0	-90.3	0.0092	0.03143	S	623882	624046
ID870_01635	-	hypothetical protein	32	362	79.3	-2.18	34754.9	7609.47	-282.8	0.0094	0.03191	S	1593177	1593794
ID870_02195	shp2	peptide pheromone SHP2	5	2.6	0	-1.83	38.3	0	-2.6	0.0104	0.03482	S	1494443	1494511
ID870_02540	-	prealbumin-like fold domain-containing protein	180	0.3	31.9	4.71	139.2	17207.8	31.6	0.0106	0.03539	S	1414238	1415971
ID870_07375	yneT	CoA-binding protein	28	322.5	92.5	-1.79	27093.3	7769.07	-230.1	0.0107	0.03567	S	409149	409589
ID870_07065	XK27_08475	DUF1912 family protein	16	1.5	0	-1.33	72.9	0	-1.5	0.0113	0.03727	S	462600	462854
ID870_06155	-	HK97 gp10 family phage protein	11	193.6	7.5	-4.52	6390	247.8	-186.1	0.0114	0.03749	S	644079	644447
ID870_09455	pcsB	CHAP domain-containing protein	84	1.2	17.1	3.06	295.2	4316.92	16	0.0115	0.03776	S	28803	30146
ID870_04550	-	hypothetical protein	151	122.8	39339.3	8.31	55627.8	1.78207e+07	39216.5	0.0122	0.03965	S	996591	998195
ID870_06820	ykuJ	DUF1797 family protein	14	2.1	0	-1.64	88.7	0	-2.1	0.0123	0.03992	S	511372	511602
ID870_00740	-	DUF1310 domain-containing protein	37	81.7	4.1	-4.03	9069.2	451.5	-77.6	0.0124	0.04006	S	1770160	1770552
ID870_05220	-	hypothetical protein	16	50.4	0	-5.68	2417.1	0	-50.4	0.0126	0.04059	S	848298	848486
ID870_04165	-	WxcM-like domain-containing protein	67	173.6	34.1	-2.31	34897.6	6860.93	-139.5	0.0128	0.04118	S	1076665	1077447
ID870_08330	-	replication initiator protein A	30	43.2	8.3	-2.26	3889.9	743.4	-35	0.0129	0.04144	S	234042	234368
ID870_10085	-	YfcC family protein	121	108.5	28.8	-1.88	39399.7	10438.8	-79.8	0.0136	0.04312	S	2022409	2023962
ID870_08095	-	hypothetical protein	17	124.6	4.9	-4.42	6356.5	247.8	-119.8	0.0139	0.04382	S	268972	269244
ID870_08030	M1-1017	hypothetical protein	77	222.9	71.2	-1.63	51480.3	16452.5	-151.6	0.014	0.04389	S	278788	279471
ID870_05265	coiA	competence protein CoiA	69	528.7	93.9	-2.48	109440	19445	-434.8	0.0142	0.04439	S	837672	838619
ID870_06615	yvcK	YvcK family protein	59	44.2	1188.1	4.72	7827.4	210292	1143.9	0.0145	0.04507	S	554052	555026
ID870_06660	gloB	MBL fold metallo-hydrolase	55	147.4	4.8	-4.68	24325.1	792.05	-142.6	0.0146	0.04532	S	543884	544582
ID870_06350	-	conjugal transfer protein	31	71	2.7	-4.3	6600.5	247.8	-68.3	0.0154	0.04734	S	604073	604579
ID870_06355	-	ATP-binding protein	142	34.3	1297.5	5.2	14631.5	552739	1263.2	0.0171	0.0517	S	601642	604089
ID870_04615	ypuA	DUF1002 domain-containing protein	83	141.8	52.1	-1.43	35315.3	12982.6	-89.7	0.0176	0.05292	S	985376	986338
ID870_08375	yacP	NYN domain-containing protein	38	52.9	6984.6	7.02	6030.4	796241	6931.7	0.0185	0.05532	S	227767	228285
ID870_05240	yxjI	LURP-one-related family protein	30	218.6	45.6	-2.24	19676	4107.59	-173	0.0191	0.05689	S	843274	843759
ID870_00005	-	hypothetical protein	31	317.9	79.2	-1.99	29563.4	7361.26	-238.7	0.0196	0.05814	S	1922903	1923220
ID870_04260	-	DUF4176 domain-containing protein	23	61	13	-2.15	4208.5	897.21	-48	0.0197	0.05836	S	1058711	1059001
ID870_03165	-	replication protein	35	176.7	12.3	-3.74	18548.5	1288.47	-164.4	0.0217	0.06344	S	1287302	1287868
ID870_02385	asp2	accessory Sec system protein Asp2	127	395.7	50.8	-2.94	150769	19370.9	-344.9	0.0223	0.0651	S	1449340	1450899
ID870_05230	-	DUF554 domain-containing protein	62	31.6	7.8	-1.89	5869.4	1448.07	-23.8	0.0227	0.06618	S	846475	847191
ID870_04645	yufQ	ABC transporter permease	76	56.4	407.4	2.83	12854	92878.2	351	0.023	0.06697	S	977705	978661
ID870_02160	-	hypothetical protein	42	253.9	56.7	-2.14	31996	7141.25	-197.3	0.0232	0.06746	S	1498137	1498526
ID870_05205	-	DUF3169 family protein	77	98.6	35.1	-1.46	22782.5	8114.59	-63.5	0.0233	0.06749	S	849072	849833
ID870_07510	-	DUF1361 domain-containing protein	62	140.3	51.3	-1.43	26096.7	9541.97	-89	0.0234	0.0676	S	384898	385509
ID870_08085	-	DUF3796 domain-containing protein	67	180.7	10620.9	5.87	36316.4	2.13481e+06	10440.3	0.0235	0.0678	S	270465	271046
ID870_02185	-	hypothetical protein	9	11.7	0	-3.67	317.2	0	-11.7	0.0237	0.06829	S	1496200	1496376
ID870_01970	-	Gfo/Idh/MocA family oxidoreductase	88	749.2	127.2	-2.55	197800	33582.4	-622	0.0243	0.06965	S	1533613	1534569
ID870_06290	-	hypothetical protein	36	43.7	8.4	-2.26	4720.6	903	-35.3	0.0244	0.06976	S	621269	621838
ID870_07545	-	acyltransferase	101	126.8	54.8	-1.2	38414.4	16608	-72	0.0246	0.07024	S	378660	379721
ID870_02630	ytqA	TIGR01212 family radical SAM protein	74	59.2	18	-1.67	13147.2	3992.09	-41.2	0.0252	0.07168	S	1392905	1393840
ID870_05120	fbsB??	hypothetical protein	205	172.8	2757.4	3.99	106301	1.6958e+06	2584.5	0.0256	0.07253	S	866936	869197
ID870_07210	yybD	GNAT family N-acetyltransferase	36	40.2	7.8	-2.22	4339.1	847.73	-32.3	0.0264	0.07451	S	436129	436557
ID870_05900	-	hypothetical protein	32	50.5	4.7	-3.18	4852	451.5	-45.8	0.0276	0.07729	S	697354	697695
ID870_05975	-	ATP-binding cassette domain-containing protein	61	130.3	40.7	-1.65	23839.3	7454.26	-89.5	0.0289	0.07984	S	682464	683456
ID870_06415	M1-431	ClbS/DfsB family four-helix bundle protein	35	1192.6	99075	6.38	125227	1.04029e+07	97882.3	0.0299	0.08178	S	590713	591231
ID870_08260	-	helix-turn-helix transcriptional regulator	93	0.7	32.6	4.32	190.6	9089.65	31.9	0.0311	0.08423	S	244500	245429
ID870_08090	-	hypothetical protein	26	229.6	39.2	-2.52	17905.6	3055.75	-190.4	0.0327	0.0877	S	269254	269604
ID870_01700	yrxA	transcription repressor NadR	36	110.1	36.8	-1.55	11889.3	3978.87	-73.2	0.0335	0.08952	S	1581420	1581941
ID870_00065	nudA	RNA-binding protein	25	144.3	54	-1.4	10825.3	4046.95	-90.4	0.0371	0.09819	S	1915132	1915440
ID870_07340	-	hypothetical protein	22	89.8	24.3	-1.85	5929.4	1602.3	-65.6	0.0372	0.09834	S	415896	416207
ID870_09945	-	CopG family transcriptional regulator	8	2.2	0	-1.67	52.1	0	-2.2	0.0374	0.09863	S	2045940	2046113
ID870_05580	ytxH	YtxH domain-containing protein	31	80.4	26.9	-1.54	7475.4	2505.3	-53.4	0.0376	0.09904	S	768831	769262
ID870_10485	-	TIGR00730 family Rossman fold protein	41	176.1	53	-1.71	21657.3	6514.18	-123.1	0.0396	0.10369	S	1935265	1935825
ID870_07335	bioY	biotin transporter BioY	49	45.1	17.7	-1.3	6626.1	2604.25	-27.4	0.0424	0.10972	S	416214	416753
ID870_09015	-	hypothetical protein	24	214.9	41.4	-2.35	15472.5	2978.97	-173.5	0.0426	0.11011	S	97520	97777
ID870_06590	nrnA	bifunctional oligoribonuclease/PAP phosphatase%0ANrnA	57	0.6	47.7	4.97	95.7	8159.51	47.2	0.0444	0.11436	S	559490	560425
ID870_04950	epuA	DNA-directed RNA polymerase subunit beta	20	28.3	7.5	-1.78	1695.6	451.5	-20.7	0.049	0.12461	S	902099	902290
ID870_09350	-	YesL family protein	59	46.3	14	-1.66	8200.9	2477.99	-32.3	0.0501	0.12712	S	53146	53808
ID870_01155	-	hypothetical protein	22	75.1	20.5	-1.82	4957	1354.5	-54.6	0.0515	0.13022	S	1690413	1690724
ID870_02755	yheA	YlbF/YmcA family competence regulator	13	843.5	193.7	-2.12	32897.5	7554.85	-649.8	0.0535	0.13466	S	1369252	1369587
ID870_07555	-	ribonuclease P	42	61.3	42382.3	9.41	7727	5.34017e+06	42321	0.0544	0.13662	S	376408	377040
ID870_06340	-	hypothetical protein	14	2.9	0	-1.96	121.8	0	-2.9	0.0559	0.14007	S	605168	605389
ID870_07790	-	DUF1211 domain-containing protein	55	222.6	79.9	-1.47	36726.8	13181.7	-142.7	0.0566	0.14166	S	330024	330728
ID870_07385	-	Cof-type HAD-IIB family hydrolase	61	395.3	89.8	-2.13	72333.5	16425.2	-305.5	0.0568	0.142	S	405552	406364
ID870_10305	yxeH	Cof-type HAD-IIB family hydrolase	57	53.7	3800.8	6.12	9177.8	649944	3747.2	0.0572	0.14252	S	1980469	1981266
ID870_04660	tcsA	BMP family protein	70	3655.6	298770	6.35	767672	6.27418e+07	295115	0.0574	0.14285	S	973920	974969
ID870_04595	-	DUF3173 family protein	23	225.8	10.1	-4.35	15577.7	699.3	-215.6	0.0594	0.147	S	989519	989713
ID870_06705	XK27_00820	DUF1934 domain-containing protein	22	85	13.6	-2.56	5608.6	897.21	-71.4	0.0599	0.14807	S	532705	533103
ID870_02575	cps1C	oligosaccharide flippase family protein	128	0.1	23	4.43	43.3	8831.5	22.9	0.0624	0.15323	S	1406926	1408350
ID870_04650	mglC	ABC transporter permease	82	289.5	969.7	1.74	71211.8	238540	680.2	0.0628	0.15404	S	976642	977703
ID870_08280	-	Rep protein	63	25.5	10	-1.27	4816.7	1893.37	-15.5	0.063	0.15436	S	241742	242488
ID870_01690	XK27_09705	HD domain-containing protein	39	1154.9	370.8	-1.64	135123	43386.1	-784.1	0.0647	0.15747	S	1582721	1583224
ID870_10570	-	hypothetical protein	13	106.1	5.1	-4.14	4136.1	197.91	-101	0.0652	0.15852	S	193357	193494
ID870_02130	-	DUF4037 domain-containing protein	62	85.1	36.2	-1.21	15821.4	6729.92	-48.9	0.0697	0.16737	S	1502771	1503574
ID870_03660	cidA	CidA/LrgA family protein	38	140.5	49.2	-1.49	16016.1	5611.18	-91.3	0.0698	0.16737	S	1178558	1178950
ID870_10000	-	hypothetical protein	38	54.4	15.6	-1.74	6198.4	1782.02	-38.7	0.0808	0.18976	S	2039650	2040138
ID870_00165	-	transcriptional regulator	12	60.7	19.4	-1.6	2186.8	699.3	-41.3	0.0829	0.19408	S	1897862	1898035
ID870_10580	-	DUF2316 family protein	24	79.8	20.6	-1.9	5746.3	1486.79	-59.2	0.0837	0.19533	S	450116	450400
ID870_00470	XK27_10475	Gfo/Idh/MocA family oxidoreductase	77	120.3	11438	6.56	27778.8	2.64219e+06	11317.8	0.0869	0.20173	S	1829791	1830774
ID870_00560	-	hypothetical protein	64	1429.9	39069	4.77	274537	7.50125e+06	37639.1	0.0895	0.2069	S	1810467	1811285
ID870_10540	-	aminoglycoside 6-adenylyltransferase	56	347	125.3	-1.46	58298.7	21055.2	-221.7	0.0929	0.21342	S	1927221	1927811
ID870_06370	-	conjugal transfer protein	69	173.4	9598.4	5.78	35887.1	1.98688e+06	9425.1	0.0979	0.22374	S	597535	598467
ID870_03210	sht	pneumococcal-type histidine triad protein	137	104.8	49.5	-1.07	43058.7	20355.4	-55.2	0.0982	0.22396	S	1272223	1274691
ID870_08530	-	DUF4651 domain-containing protein	19	44.8	15.8	-1.44	2552.4	903	-28.9	0.0999	0.22691	S	197237	197521
ID870_02570	-	DUF2142 domain-containing protein	123	1.4	23	3.35	501.3	8496.57	21.7	0.1026	0.23232	S	1408350	1409714
ID870_07130	morA	aldo/keto reductase	69	222.3	68.3	-1.69	46014.2	14146.1	-154	0.1062	0.23949	S	452780	453634
ID870_07880	-	DUF4059 family protein	19	1.2	0	-1.13	67.4	0	-1.2	0.1081	0.24303	S	311931	312155
ID870_03520	cpsH	capsular biosynthesis protein CpsH	128	109.1	59.2	-0.87	41906.7	22740.9	-49.9	0.109	0.24431	S	1203832	1204926
ID870_03575	-	hypothetical protein	39	470.5	117.3	-1.99	55049.6	13726.8	-353.2	0.1097	0.24561	S	1193127	1193612
ID870_06140	-	hypothetical protein	15	55.7	1.1	-4.76	2507.5	49.48	-54.6	0.1107	0.24687	S	645366	645785
ID870_10135	-	hypothetical protein	19	91.2	20.2	-2.12	5196.6	1150.8	-71	0.1107	0.24687	S	2013885	2014205
ID870_06265	-	hypothetical protein	14	2	0	-1.6	85.4	0	-2	0.1119	0.24904	S	625745	626068
ID870_10400	-	patatin family protein	67	286.9	118.8	-1.27	57675.6	23874.5	-168.2	0.1132	0.25067	S	1960007	1960852
ID870_10535	-	DUF2785 domain-containing protein	33	36.9	197	2.39	3652.6	19507.1	160.1	0.115	0.25314	S	1927990	1928382
ID870_01480	dhaM	PTS-dependent dihydroxyacetone kinase%0Aphosphotransferase subunit DhaM	24	26	6.9	-1.78	1874.3	495.6	-19.1	0.1162	0.2547	S	1626102	1626476
ID870_06070	M1-431	ClbS/DfsB family four-helix bundle protein	34	134.1	5013.7	5.21	13674.4	511395	4879.6	0.1164	0.2547	S	663570	664088
ID870_03305	hflX	GTPase HflX	89	114.5	60.1	-0.92	30565	16046	-54.4	0.1167	0.25485	S	1250160	1251398
ID870_08245	-	WXG100 family type VII secretion target	16	163	37.6	-2.09	7822.6	1806	-125.3	0.1186	0.25798	S	251035	251325
ID870_10020	-	type II toxin-antitoxin system RelE/ParE family%0Atoxin	32	352.3	99.9	-1.81	33821.8	9586.72	-252.4	0.1189	0.25838	S	2038446	2038793
ID870_03890	XK27_04120	DUF1831 domain-containing protein	36	70.7	32.1	-1.11	7633.5	3469.18	-38.6	0.1202	0.26018	S	1135134	1135481
ID870_02180	-	hypothetical protein	15	3.4	0	-2.15	155	0	-3.4	0.1205	0.26057	S	1496427	1496621
ID870_04860	cdaA	TIGR00159 family protein	59	0.2	46.2	5.25	42.8	8176.47	46	0.1209	0.26067	S	928975	929826
ID870_00425	ugl	glycoside hydrolase family 88 protein	103	341.1	34.8	-3.26	105411	10742.9	-306.4	0.1222	0.26194	S	1838807	1840003
ID870_06170	-	phage major capsid protein	52	15.9	1.9	-2.54	2474.3	297.28	-14	0.1222	0.26194	S	642286	643494
ID870_00365	cdsA	phosphatidate cytidylyltransferase	64	0.3	44.3	5.15	51.9	8496.57	44	0.1258	0.266	S	1853690	1854484
ID870_08790	yloV	DAK2 domain-containing protein	107	0.2	19.3	4.1	59.6	6205.49	19.1	0.1265	0.26651	S	139376	141040
ID870_03095	-	HXXEE domain-containing protein	45	30.7	7	-1.98	4143.4	947.1	-23.7	0.134	0.27938	S	1302538	1303187
ID870_00025	-	hypothetical protein	29	184.5	60.5	-1.59	16048.5	5263.77	-124	0.1384	0.28747	S	1919914	1920315
ID870_04800	csn2	type II-A CRISPR-associated protein Csn2	56	70.6	26	-1.41	11855.2	4360.77	-44.6	0.139	0.28817	S	942169	942834
ID870_01420	yqeH	ribosome biogenesis GTPase YqeH	79	0.3	15.5	3.67	70.1	3678.26	15.2	0.1441	0.29693	S	1633691	1634809
ID870_01485	dhaL	dihydroxyacetone kinase subunit L	31	467.6	54014.2	6.85	43487.7	5.02332e+06	53546.6	0.1443	0.29693	S	1625524	1626102
ID870_09010	-	hypothetical protein	14	103.9	16.6	-2.57	4362.2	699.3	-87.2	0.1452	0.2985	S	97777	97947
ID870_06320	-	YdcP family protein	18	71	21.3	-1.69	3835.2	1150.8	-49.7	0.147	0.30164	S	608229	608615
ID870_07070	-	methyltransferase domain-containing protein	54	173	91.4	-0.91	28024.2	14811.2	-81.6	0.1504	0.30748	S	461455	462289
ID870_06275	-	DUF2815 family protein	30	12	2.8	-1.79	1077.7	247.8	-9.2	0.1529	0.31078	S	624063	624626
ID870_00595	XK27_03780	hypothetical protein	41	197.6	15975.7	6.33	24304.3	1.96501e+06	15778.1	0.154	0.31167	S	1802067	1802684
ID870_10180	XK27_01785	YitT family protein	81	67.9	27.4	-1.28	16509	6662.37	-40.5	0.1602	0.32069	S	2005564	2006508
ID870_01210	-	DUF1129 family protein	59	817.1	3490.5	2.09	144628	617814	2673.4	0.161	0.322	S	1680628	1681299
ID870_01895	XK27_09195	DUF1275 domain-containing protein	61	65.2	37.4	-0.79	11927	6836.54	-27.8	0.1614	0.32251	S	1549188	1549883
ID870_03635	-	hypothetical protein	52	118.2	49	-1.25	18435.8	7647.61	-69.2	0.1635	0.32582	S	1182021	1182647
ID870_01460	ylbM	nucleotidyltransferase	73	78.3	35.8	-1.11	17148.4	7845.93	-42.5	0.1669	0.332	S	1628813	1629922
ID870_06710	ywfO	HD domain-containing protein	93	32.7	82.6	1.31	9123.8	23058.2	49.9	0.1681	0.33398	S	531325	532641
ID870_05370	comEC	DNA internalization-related competence protein%0AComEC/Rec2	202	151.1	78.1	-0.94	91566	47327	-73	0.1682	0.33398	S	813988	816225
ID870_02040	-	DUF3397 domain-containing protein	33	51.4	152.3	1.55	5091.1	15082.1	100.9	0.1692	0.33537	S	1520403	1520756
ID870_07145	-	cupin	15	599	49074.7	6.35	26953.7	2.20836e+06	48475.7	0.1742	0.34404	S	450971	451228
ID870_07845	ypsA	DUF1273 domain-containing protein	36	52.6	20.2	-1.33	5678.2	2186.09	-32.3	0.1796	0.35313	S	319974	320492
ID870_06145	-	phage tail protein	18	97.8	12.9	-2.82	5279	699.3	-84.8	0.1833	0.35912	S	644785	645354
ID870_06855	ylmG	YggT family protein	31	271.4	498.5	0.88	25236.6	46364.4	227.2	0.1853	0.36208	S	502789	503043
ID870_01350	-	HAD-IIB family hydrolase	96	12.8	60	2.15	3683.9	17283.5	47.2	0.1858	0.36242	S	1648686	1650068
ID870_04900	ydiF	ABC-F family ATP-binding cassette%0Adomain-containing protein	121	63.7	32.7	-0.94	23132.1	11876.2	-31	0.1881	0.36593	S	918079	919989
ID870_10115	-	MerR family transcriptional regulator	20	322.9	34.2	-3.2	19372.1	2053.8	-288.6	0.196	0.37963	S	2016710	2016958
ID870_00940	-	PhzF family phenazine biosynthesis protein	54	112.9	51.8	-1.11	18294.7	8391.82	-61.1	0.201	0.3883	S	1734324	1735115
ID870_01950	XK27_01315	DUF2829 domain-containing protein	17	621.4	41798.8	6.07	31689.5	2.13174e+06	41177.4	0.2068	0.39761	S	1535948	1536184
ID870_03795	rarD	EamA family transporter RarD	83	37.8	21.6	-0.78	9405.9	5368.76	-16.2	0.2069	0.39761	S	1153042	1153929
ID870_04220	-	hypothetical protein	64	8.3	34.6	1.94	1590.8	6636.17	26.3	0.2075	0.39841	S	1063750	1064295
ID870_08775	-	cuticle protein	18	350.7	66.1	-2.39	18935.4	3571.47	-284.5	0.2112	0.40361	S	142648	142938
ID870_10440	azlD	AzlD domain-containing protein	28	441.9	33.1	-3.7	37123.6	2783.57	-408.8	0.2126	0.40523	S	1946701	1947024
ID870_06090	-	hypothetical protein	63	63.9	35.1	-0.84	12077.6	6640.44	-28.8	0.2134	0.40571	S	659640	660413
ID870_04840	yqeB	hypothetical protein	29	79.5	37.8	-1.05	6918.4	3292.79	-41.7	0.2143	0.40688	S	932713	933093
ID870_03760	-	hypothetical protein	50	165.8	18692.1	6.81	24864.2	2.80381e+06	18526.3	0.2165	0.41	S	1161409	1162095
ID870_07665	comFC	ComF family protein	52	124	1015.5	3.02	19336.4	158422	891.6	0.2165	0.41	S	356252	356917
ID870_05880	-	peptidase M13	72	43	102	1.23	9293.1	22041.4	59	0.2231	0.41962	S	704500	705585
ID870_06450	-	YueI family protein	35	31	16	-0.91	3256.1	1684.7	-15	0.225	0.42104	S	582156	582611
ID870_06345	-	antirestriction protein ArdA	30	29.6	15.5	-0.89	2666.9	1398.6	-14.1	0.2336	0.43165	S	604554	605051
ID870_01710	-	YneF family protein	15	0	146.7	7.21	0	6602.37	146.7	0.2367	0.43592	S	1580419	1580658
ID870_04590	-	hypothetical protein	75	39.7	15.2	-1.33	8940.5	3425.09	-24.5	0.2384	0.43775	S	989718	990536
ID870_01105	XK27_00825	sulfite exporter TauE/SafE family protein	68	209.3	1510	2.85	42691.1	308046	1300.8	0.2395	0.43775	S	1701458	1702354
ID870_03000	pefR	GTP pyrophosphokinase family protein	57	0.4	54	5.32	64.5	9227.9	53.6	0.2421	0.43775	S	1319256	1319882
ID870_02580	-	glycosyltransferase	64	0.2	0	-0.22	31.2	0	-0.2	0.2426	0.43775	S	1406081	1406929
ID870_01995	macP	hypothetical protein	15	29.4	96.3	1.68	1323.5	4331.83	66.9	0.2429	0.43775	S	1530254	1530523
ID870_09310	-	hypothetical protein	164	401.4	3023.5	2.91	197509	1.48756e+06	2622.1	0.2451	0.43775	S	60879	62249
ID870_02560	-	glycosyltransferase family 2 protein	66	0.2	33.9	4.85	41.6	6716.82	33.7	0.2456	0.43775	S	1410672	1411607
ID870_01270	WQ51_04310	Asp23/Gls24 family envelope stress response%0Aprotein	29	0.4	99.7	6.21	31	8672.96	99.3	0.2463	0.43775	S	1669324	1669713
ID870_10025	-	DUF4298 domain-containing protein	25	3.2	20.5	2.37	237.4	1534.63	17.3	0.2467	0.43775	S	2037666	2037962
ID870_02530	ycbB	glycosyltransferase family 2 protein	57	0.3	8.4	2.85	53.1	1442.7	8.1	0.248	0.43829	S	1416314	1417045
ID870_06950	bioY	biotin transporter BioY	36	31.2	8.8	-1.72	3364.6	947.1	-22.4	0.2533	0.44322	S	485115	485654
ID870_08760	-	DUF2207 domain-containing protein	161	132.3	804.7	2.6	63907.2	388651	672.3	0.2692	0.46661	S	145716	147599
ID870_10530	-	DUF2812 domain-containing protein	51	151.1	83.5	-0.85	23123.4	12778.8	-67.6	0.2727	0.47211	S	1928824	1929432
ID870_04195	essB	type VII secretion protein EssB	102	44.7	22.4	-0.97	13680.2	6850.17	-22.3	0.2801	0.48248	S	1070716	1071993
ID870_03315	rnz	ribonuclease Z	60	0.7	43.5	4.73	122.4	7835.34	42.8	0.2842	0.48878	S	1248549	1249478
ID870_03390	XK27_05220	AI-2E family transporter	98	34.4	17.4	-0.95	10123.7	5115.58	-17	0.2889	0.49417	S	1230282	1231472
ID870_03765	XK27_12130	YeiH family putative sulfate export transporter	85	109.2	59.1	-0.87	27844.3	15075.5	-50.1	0.292	0.49716	S	1160294	1161301
ID870_05250	yrrM	O-methyltransferase	47	112.6	58.7	-0.93	15879.8	8281.46	-53.9	0.2929	0.4981	S	841335	842042
ID870_00255	shtII	pneumococcal-type histidine triad protein	167	131.4	65.8	-0.99	65833.6	32978.3	-65.6	0.2966	0.50306	S	1876583	1879165
ID870_09955	-	hypothetical protein	25	102.6	36.3	-1.47	7697.8	2725.79	-66.3	0.2988	0.50601	S	2044936	2045268
ID870_01960	-	DUF3977 family protein	21	62.3	14.3	-2.04	3923.2	903	-47.9	0.304	0.51364	S	1535015	1535260
ID870_05585	ytxG	DUF948 domain-containing protein	33	53.5	121.1	1.16	5295.7	11993.1	67.7	0.3064	0.5173	S	768436	768834
ID870_03930	sdh	SDR family oxidoreductase	56	74.4	39.6	-0.89	12502.9	6656	-34.8	0.3086	0.52022	S	1127976	1128737
ID870_09825	albE	insulinase family protein	118	54.3	34.7	-0.63	19231.4	12266.9	-19.7	0.3208	0.53791	S	2069196	2070440
ID870_09005	-	hypothetical protein	11	221.7	82.1	-1.42	7317	2709	-139.6	0.3228	0.54045	S	98017	98187
ID870_07515	-	hypothetical protein	58	90.5	165.7	0.87	15750.6	28834.2	75.2	0.3282	0.54741	S	384224	384808
ID870_08340	-	DNA-binding protein	18	43.2	22.1	-0.94	2335.4	1194.9	-21.1	0.3323	0.55258	S	233510	233788
ID870_05750	-	HAD family hydrolase	47	82.9	44.1	-0.9	11695.3	6216.25	-38.9	0.3379	0.55979	S	731978	732790
ID870_08230	-	hypothetical protein	56	150.7	90	-0.74	25318.7	15120.7	-60.7	0.3401	0.56259	S	252366	253046
ID870_01225	pefB	DUF4811 domain-containing protein	48	6.2	42.8	2.61	890.5	6160.57	36.6	0.344	0.56862	S	1675116	1675832
ID870_02105	yitL	RNA-binding virulence regulatory protein CvfB	52	192.7	131.7	-0.55	30063.2	20549.3	-61	0.3445	0.56902	S	1507564	1508418
ID870_10300	catE	VOC family protein	73	98.1	44.8	-1.11	21490.4	9810.71	-53.3	0.3592	0.59021	S	1981452	1982312
ID870_05290	-	VIT family protein	51	5155.1	3087.2	-0.74	788733	472343	-2067.9	0.3619	0.59321	S	833021	833701
ID870_08240	-	hypothetical protein	35	18.6	9.1	-0.96	1957.4	952.48	-9.6	0.3627	0.59331	S	251427	251834
ID870_01705	-	hypothetical protein	53	34.6	90.7	1.36	5503.9	14421.8	56.1	0.3687	0.60179	S	1580816	1581358
ID870_06245	-	hypothetical protein	27	13.1	5.6	-1.1	1063.1	451.5	-7.6	0.3747	0.61023	S	630726	631235
ID870_10250	yrzL	IreB family regulatory phosphoprotein	21	48.2	22.9	-1.04	3036	1442.7	-25.3	0.3962	0.63913	S	1990646	1990912
ID870_06405	xis	excisionase	14	24.3	10.7	-1.1	1019.3	451.5	-13.5	0.4004	0.64402	S	592722	592925
ID870_03745	-	DUF3278 domain-containing protein	55	75	35.1	-1.07	12381.6	5798.33	-39.9	0.4035	0.64759	S	1164351	1164884
ID870_06400	-	helix-turn-helix domain-containing protein	15	37	104.6	1.47	1665.6	4708.18	67.6	0.4122	0.65869	S	593386	593616
ID870_05800	pfoSR	PTS transporter subunit IIC	76	23.8	44.2	0.87	5416.6	10075.1	20.4	0.4164	0.663	S	720219	721277
ID870_05955	cylD	CylD	74	14.7	9.4	-0.59	3259.6	2097.9	-5.2	0.4205	0.66808	S	685994	686842
ID870_00055	-	DUF3278 domain-containing protein	42	116.7	59.4	-0.96	14704.7	7488.58	-57.3	0.421	0.6684	S	1916027	1916553
ID870_06200	-	terminase large subunit	58	2.5	166.9	5.59	432.3	29044.4	164.4	0.4259	0.67424	S	637585	639177
ID870_04175	esxA2	WXG100 family type VII secretion target	15	49.6	22	-1.14	2232.4	991.2	-27.6	0.4267	0.67502	S	1075800	1076090
ID870_03135	-	hypothetical protein	41	32.2	1481.3	5.48	3956.7	182202	1449.1	0.4277	0.67564	S	1291500	1291991
ID870_06695	-	metallophosphoesterase	68	71.1	44.5	-0.66	14502.7	9074.33	-26.6	0.4355	0.68649	S	536176	537036
ID870_08550	-	CPBP family intramembrane metalloprotease	69	102.4	65.5	-0.64	21196.2	13565.9	-36.9	0.4366	0.68658	S	194059	194724
ID870_08995	yjdF3	YjdF family protein	33	68.8	36.7	-0.89	6814.6	3634.17	-32.1	0.4426	0.69256	S	99873	100292
ID870_05040	ccl	QueT transporter family protein	39	153.3	102.1	-0.58	17937.4	11943.2	-51.2	0.4501	0.7015	S	882065	882574
ID870_06260	-	DNA primase	116	14.4	38.4	1.36	5007.1	13379.5	24.1	0.4512	0.70222	S	626465	628744
ID870_09820	yaaA	S4 domain-containing protein YaaA	25	88.2	54.4	-0.69	6612.8	4080.29	-33.8	0.4528	0.70421	S	2070679	2071032
ID870_08060	-	sigma factor regulator N-terminal%0Adomain-containing protein	98	1035	13102	3.66	304294	3.85199e+06	12067	0.4563	0.70767	S	274061	275008
ID870_05895	-	hypothetical protein	40	23.1	55	1.22	2766.3	6594.29	31.9	0.4594	0.71048	S	697729	698244
ID870_06190	doc	type II toxin-antitoxin system death-on-curing%0Afamily toxin	30	3.8	11.1	1.33	343.1	1001.95	7.3	0.4663	0.71332	S	639502	639873
ID870_05415	yjqA	PH domain-containing protein	35	44.7	173.3	1.93	4691.7	18197.7	128.6	0.4706	0.71332	S	806611	806991
ID870_05510	-	aminoacyl-tRNA deacylase	38	39.3	21.3	-0.85	4485	2433.89	-18	0.4716	0.71332	S	782468	782941
ID870_05815	fetB	iron export ABC transporter permease subunit%0AFetB	71	8	55.9	2.66	1703.1	11899.7	47.9	0.4769	0.71332	S	717350	718123
ID870_07365	pbsP	YSIRK signal domain/LPXTG anchor domain surface protein	123	36	101.8	1.47	13282.9	37579.8	65.8	0.4778	0.71332	S	410303	411868
ID870_08935	-	ECF transporter S component	42	537.5	416.5	-0.37	67726.3	52477.5	-121	0.4783	0.71332	S	111235	111699
ID870_02325	Abx1	CPBP family intramembrane metalloprotease	54	1556.7	7172	2.2	252188	1.16186e+06	5615.3	0.4801	0.71332	S	1468310	1469026
ID870_03755	-	kinase	95	70.5	31.1	-1.15	20091.1	8870.39	-39.4	0.4809	0.71332	S	1162574	1163857
ID870_00750	-	hypothetical protein	33	146.7	1557.7	3.4	14521.4	154217	1411.1	0.4815	0.71332	S	1768485	1768877
ID870_07750	liaF	transporter	63	3348.7	16810.4	2.33	632897	3.17717e+06	13461.8	0.4817	0.71332	S	339510	340205
ID870_06360	-	YtxH domain-containing protein	113	43.4	28.1	-0.61	14715.7	9542.38	-15.3	0.4818	0.71332	S	599462	601639
ID870_05960	cylX	cylX protein	31	2.8	13.3	1.91	260.9	1238.99	10.5	0.4876	0.71332	S	685689	685994
ID870_04820	-	TIGR01906 family membrane protein	61	3.7	11.9	1.45	681.2	2186.09	8.2	0.4878	0.71332	S	935817	936473
ID870_03905	yjbK	CYTH domain-containing protein	45	11.7	58.9	2.24	1580.4	7945.46	47.1	0.4885	0.71332	S	1132290	1132862
ID870_04855	ybbR	YbbR-like domain-containing protein	84	4.9	22.5	2	1232.5	5665.63	17.6	0.4888	0.71332	S	929829	930788
ID870_03730	-	HAD-IIB family hydrolase	62	59	514.3	3.1	10965.6	95653.7	455.3	0.4901	0.71332	S	1166186	1166950
ID870_08780	-	putative metal homeostasis protein	9	13.8	73.4	2.33	372.3	1981.16	59.6	0.4909	0.71332	S	142164	142280
ID870_06555	-	site-specific integrase	47	270.1	1344.5	2.31	38088.7	189572	1074.3	0.4939	0.71332	S	564828	565408
ID870_07000	-	hypothetical protein	21	12.8	107.5	2.97	807.9	6772.49	94.7	0.4944	0.71332	S	475121	475411
ID870_00060	XK27_03960	DUF3013 family protein	15	140.4	92.6	-0.59	6315.9	4168.48	-47.7	0.4948	0.71332	S	1915483	1915953
ID870_01255	-	DUF4176 domain-containing protein	15	15	121.1	2.93	674.7	5448.3	106.1	0.4948	0.71332	S	1671289	1671588
ID870_06165	-	phage gp6-like head-tail connector protein	12	1.4	0	-1.24	49.2	0	-1.4	0.4948	0.71332	S	643491	643748
ID870_09960	-	hypothetical protein	19	4.9	94.9	4.03	276.5	5407.48	90	0.4979	0.71332	S	2044718	2044939
ID870_02300	obg	GTPase ObgE	72	0.6	33.6	4.43	131.3	7268.09	33	0.4981	0.71332	S	1473112	1474425
ID870_02145	ybeY	rRNA maturation RNase YbeY	32	0.4	50.1	5.22	35.2	4805.66	49.7	0.4997	0.71332	S	1500083	1500580
ID870_06130	-	phage tail protein	34	2.2	6.9	1.31	221	699.3	4.7	0.5011	0.71332	S	649196	649921
ID870_08795	asp	Asp23/Gls24 family envelope stress response%0Aprotein	20	1.3	33	3.91	76.1	1982.39	31.8	0.5015	0.71332	S	139011	139376
ID870_02925	-	hypothetical protein	41	25.4	54.4	1.07	3129.4	6690.57	29	0.5031	0.71332	S	1337585	1338118
ID870_02695	ebsA	EbsA family protein	42	45.3	130.5	1.5	5713.9	16441.4	85.1	0.5053	0.7135	S	1379150	1379641
ID870_05970	M1-956	ABC-2 family transporter protein	72	319.4	11559.9	5.17	68986.1	2.49694e+06	11240.5	0.5054	0.7135	S	683459	684277
ID870_02165	-	hypothetical protein	14	75.3	576.1	2.92	3162	24194.6	500.8	0.5056	0.7135	S	1497486	1497677
ID870_04580	-	hypothetical protein	35	6.7	2.4	-1.19	698.8	247.8	-4.3	0.508	0.71372	S	992044	992481
ID870_10040	ypaA	DUF1304 domain-containing protein	36	153.7	95.8	-0.68	16598.6	10347.7	-57.9	0.5225	0.72945	S	2034161	2034517
ID870_05640	-	Cof-type HAD-IIB family hydrolase	71	60.5	35.2	-0.76	12888.4	7504.72	-25.3	0.5329	0.73847	S	757965	758789
ID870_02410	-	hypothetical protein	18	137.7	79.9	-0.78	7437.3	4316.51	-57.8	0.5333	0.73847	S	1442938	1443126
ID870_04280	-	hypothetical protein	78	162.7	116.8	-0.48	38068.8	27320.5	-45.9	0.5427	0.74914	S	1055128	1055844
ID870_02655	-	DUF1803 domain-containing protein	63	59	31.5	-0.88	11158.2	5957.93	-27.5	0.5486	0.75379	S	1388211	1388864
ID870_03875	XK27_12525	AI-2E family transporter	94	102.4	184.5	0.84	28876.6	52022.6	82.1	0.5487	0.75379	S	1137063	1138196
ID870_10555	-	hypothetical protein	60	85.6	352.8	2.03	15403.7	63499	267.2	0.5505	0.75566	S	1924938	1925666
ID870_06475	-	HAD-IA family hydrolase	43	7.2	4.6	-0.55	926.8	593.73	-2.6	0.5518	0.75697	S	576571	577131
ID870_06760	WQ51_01275	DegV family protein	62	88.4	123.8	0.48	16447.4	23031.2	35.4	0.5584	0.76365	S	522564	523400
ID870_05860	-	alpha/beta hydrolase	92	50.5	87.3	0.78	13936.4	24093.3	36.8	0.5593	0.76441	S	708683	709744
ID870_10045	-	alpha/beta hydrolase	67	15.1	21.2	0.47	3029.5	4267.44	6.2	0.5863	0.79639	S	2033284	2034027
ID870_00905	ytfP	NAD(P)/FAD-dependent oxidoreductase	82	279.3	191.9	-0.54	68715.4	47209.7	-87.4	0.5892	0.79744	S	1740339	1741511
ID870_03195	-	ISLre2 family transposase	104	39.7	26.1	-0.59	12397	8153.72	-13.6	0.5896	0.79744	S	1279720	1280877
ID870_07155	-	carboxymuconolactone decarboxylase family%0Aprotein	22	217.6	159.7	-0.44	14363.7	10538.5	-58	0.5927	0.80065	S	450487	450804
ID870_04560	-	hypothetical protein	39	68.3	98.8	0.53	7994.9	11557.9	30.5	0.5993	0.8071	S	995050	995442
ID870_00520	-	small multi-drug export protein	32	58.4	33.6	-0.78	5604.9	3226.77	-24.8	0.6009	0.80827	S	1819082	1819543
ID870_04255	-	hypothetical protein	97	55.2	38.1	-0.52	16059.4	11078.6	-17.1	0.605	0.81257	S	1058994	1059878
ID870_09940	-	Bro-N domain-containing protein	40	61	40.5	-0.58	7324.5	4861.17	-20.5	0.6104	0.81856	S	2046212	2046850
ID870_07225	recX	recombination regulator RecX	74	28.4	40.8	0.51	6314	9060.87	12.4	0.6308	0.84081	S	433026	433802
ID870_10125	-	hypothetical protein	49	102.3	61.7	-0.72	15031.2	9067.48	-40.6	0.6366	0.84577	S	2015302	2015988
ID870_03415	trpX	ABC transporter substrate-binding protein	80	31	57.9	0.88	7428.3	13897.8	27	0.6372	0.84577	S	1223469	1224473
ID870_05630	XK27_03010	TIGR03943 family protein	79	86.6	970.9	3.47	20513	230105	884.4	0.6435	0.85209	S	760436	761248
ID870_05105	ykoE	ECF transporter S component	51	46	31.1	-0.55	7039.8	4762.8	-14.9	0.6493	0.85771	S	870768	871322
ID870_04035	-	hypothetical protein	31	97	62.9	-0.62	9021.3	5847.57	-34.1	0.6597	0.86885	S	1106144	1106383
ID870_06125	-	phage tail protein	145	27.2	81.2	1.54	11824.6	35308.3	54	0.6756	0.8861	S	649921	652836
ID870_08270	-	hypothetical protein	57	39.8	53.1	0.41	6805	9072.52	13.3	0.6778	0.88688	S	243446	243979
ID870_03435	estA	esterase family protein	54	19.9	14.5	-0.43	3230.3	2351.07	-5.4	0.683	0.89263	S	1219031	1219818
ID870_07095	-	toxin-antitoxin system%2C toxin component%2C MazF%0Afamily protein	22	87.4	64.9	-0.42	5768.7	4283.99	-22.5	0.6843	0.8938	S	459516	459704
ID870_10515	-	ABC transporter permease	88	128.7	1372.7	3.4	33976.1	362391	1244	0.6886	0.89888	S	1930933	1931694
ID870_01885	-	alpha/beta hydrolase	73	29.3	37.5	0.35	6414.4	8215.19	8.2	0.697	0.90717	S	1551420	1552262
ID870_03630	-	site-specific integrase	106	79.3	51.9	-0.6	25232.1	16506.6	-27.4	0.7091	0.92075	S	1182775	1183831
ID870_03235	yjhE	phage tail protein	37	167	202.1	0.27	18537.9	22432.2	35.1	0.7186	0.92872	S	1267795	1268292
ID870_04285	-	hypothetical protein	47	942.9	27737.6	4.88	132954	3.911e+06	26794.7	0.7274	0.9368	S	1054601	1055131
ID870_10190	-	bacteriocin immunity protein	27	82.9	61.2	-0.43	6714.6	4960.3	-21.7	0.7282	0.93729	S	2004249	2004557
ID870_03100	-	HXXEE domain-containing protein	58	90.6	446.8	2.29	15758	77744.7	356.2	0.7291	0.9379	S	1301876	1302526
ID870_05985	-	hypothetical protein	24	4.3	3.4	-0.25	308.4	247.8	-0.8	0.7448	0.95587	S	680783	681052
ID870_01585	lemA	LemA family protein	39	40.9	89.3	1.11	4784.5	10450.8	48.4	0.746	0.95685	S	1605241	1605795
ID870_07150	-	cupin	12	3	12.4	1.75	106.7	445.3	9.4	0.7483	0.95839	S	450832	451002
ID870_00590	-	hypothetical protein	35	61.6	42.5	-0.53	6471.6	4460.38	-19.2	0.7492	0.95839	S	1803023	1803316
ID870_06185	-	hypothetical protein	20	100.2	68.5	-0.54	6010	4107.59	-31.7	0.7556	0.96302	S	639899	640225
ID870_10100	-	PepSY domain-containing protein	57	15.4	19.3	0.3	2637.7	3298.17	3.9	0.7604	0.96823	S	2019526	2020197
ID870_07020	XK27_07735	MmcQ/YjbR family DNA-binding protein	84	74	62.6	-0.24	18656.3	15770.9	-11.4	0.7652	0.97301	S	471774	472838
ID870_08315	-	hypothetical protein	35	22.7	28.3	0.31	2379.3	2973.59	5.7	0.7731	0.98136	S	236225	236659
ID870_08010	-	isoprenylcysteine carboxyl methyltransferase%0Afamily protein	55	172.5	247.6	0.52	28469	40862.1	75.1	0.777	0.98462	S	282247	282789
ID870_03650	-	DUF3862 domain-containing protein	46	33.2	60	0.84	4580.8	8286.67	26.9	0.7797	0.98634	S	1179695	1180318
ID870_05520	-	HAD family hydrolase	65	39.7	30.3	-0.38	7747.1	5902.01	-9.5	0.7825	0.98875	S	780867	781769
ID870_09980	-	virulence-associated protein E	107	45.9	39	-0.23	14742.5	12516	-6.9	0.7901	0.99211	S	2041646	2043040
ID870_02390	asp3	accessory Sec system protein Asp3	82	315.4	270.4	-0.22	77587.4	66530.2	-44.9	0.8225	1	S	1448351	1449343
ID870_02945	yfmR	ABC-F family ATP-binding cassette%0Adomain-containing protein	138	64.1	250.5	1.95	26525.1	103701	186.4	0.8229	1	S	1333013	1334881
ID870_04380	XK27_04785	DUF2130 domain-containing protein	89	63.1	430.4	2.75	16843.6	114918	367.3	0.8276	1	S	1032187	1033458
ID870_05660	-	YbaN family protein	29	125.6	83	-0.59	10926.6	7223.99	-42.6	0.8333	1	S	752300	752668
ID870_10140	-	sigma-70 family RNA polymerase sigma factor	32	4	5.2	0.31	380.5	495.6	1.2	0.8376	1	S	2013233	2013682
ID870_05110	thiW	energy coupling factor transporter S component%0AThiW	45	7.8	34.9	2.02	1057	4707.77	27	0.851	1	S	870205	870771
ID870_05605	ydcK	SprT family protein	41	101.8	84.1	-0.27	12520.2	10345.2	-17.7	0.8528	1	S	765690	766148
ID870_00030	-	hypothetical protein	27	2264.1	5765.9	1.35	183393	467035	3501.8	0.8736	1	S	1919625	1919930
ID870_06620	rapZ	RNase adapter RapZ	74	37.4	50.9	0.44	8298.3	11303	13.5	0.8764	1	S	553165	554055
ID870_00640	-	hypothetical protein	61	97.2	74.8	-0.37	17793.5	13682.2	-22.5	0.8785	1	S	1794180	1795199
ID870_05865	-	alpha/beta fold hydrolase	78	90.5	81.6	-0.15	21182.5	19090	-8.9	0.8815	1	S	707629	708648
ID870_05885	-	hypothetical protein	259	156.1	314.4	1.01	121316	244292	158.3	0.8866	1	S	700999	704316
ID870_08610	-	DUF1033 family protein	23	129.1	236.4	0.87	8909.9	16310.6	107.3	0.891	1	S	186431	186796
ID870_07030	-	Gfo/Idh/MocA family oxidoreductase	57	154.5	1764.5	3.51	26411.3	301730	1610	0.8944	1	S	469592	470551
ID870_04760	-	DUF2974 domain-containing protein	94	51	47.9	-0.09	14389.3	13501.4	-3.1	0.8973	1	S	954587	955690
ID870_00860	pscB	CHAP domain-containing protein	35	7.5	6.7	-0.15	786.5	699.3	-0.8	0.8992	1	S	1748760	1749269
ID870_01920	-	DUF4956 domain-containing protein	60	32.6	28.2	-0.21	5875.5	5071.48	-4.5	0.9042	1	S	1542693	1543370
ID870_09970	-	hypothetical protein	19	6.3	5.2	-0.24	360.2	297.28	-1.1	0.9101	1	S	2043910	2044182
ID870_05820	ybbL	ATP-binding cassette domain-containing protein	43	8.8	9.7	0.12	1138.1	1249.34	0.9	0.9193	1	S	716697	717353
ID870_08435	ulaA	PTS ascorbate transporter subunit IIC	91	157.6	813.6	2.36	43012.9	222120	656.1	0.9198	1	S	216278	217633
ID870_10295	yaaA	peroxide stress protein YaaA	56	190.4	141.6	-0.42	31983.1	23794.1	-48.7	0.9256	1	S	1982355	1983086
ID870_10235	cinA	competence/damage-inducible protein A	98	64.8	61.8	-0.07	19037.9	18181.8	-2.9	0.9344	1	S	1992941	1994200
ID870_04565	-	hypothetical protein	128	62.7	65.2	0.06	24067	25033.1	2.5	0.9356	1	S	993654	995030
ID870_00015	-	hypothetical protein	23	56.2	145.2	1.35	3876.1	10021.2	89.1	0.9396	1	S	1921512	1921844
ID870_03420	XK27_08840	ABC transporter permease	82	54.2	69.2	0.35	13323.6	17020.5	15	0.9436	1	S	1222593	1223456
ID870_02460	-	hypothetical protein	25	87.5	108.4	0.3	6565.7	8126.99	20.8	0.9456	1	S	1429665	1429970
ID870_10455	yejC	DUF1003 domain-containing protein	47	45.7	124.4	1.43	6441.6	17546.1	78.8	0.9456	1	S	1941151	1941858
ID870_05045	mesH	GtrA family protein	39	31.6	39.5	0.31	3700.7	4619.98	7.9	0.9458	1	S	881428	881883
ID870_01120	-	pyridoxamine 5'-phosphate oxidase family%0Aprotein	29	179.3	142.8	-0.33	15600.1	12427.1	-36.5	0.9471	1	S	1699243	1699617
ID870_04925	XK27_03670	neutral zinc metallopeptidase	53	29.8	47.6	0.66	4737.5	7570.75	17.8	0.9474	1	S	907686	908588
ID870_00745	-	DUF2974 domain-containing protein	98	154.5	170.1	0.14	45416.6	50015.8	15.6	0.9484	1	S	1768868	1770160
ID870_04240	-	DUF4176 domain-containing protein	21	146.4	125.7	-0.22	9224.9	7917.09	-20.8	0.9512	1	S	1061347	1061640
ID870_06060	-	YSIRK-type signal peptide-containing protein	21	469.1	4065.6	3.11	29551.6	256136	3596.6	0.9526	1	S	664925	665257
ID870_10145	-	helix-turn-helix transcriptional regulator	115	65.3	59.4	-0.13	22516.1	20493.9	-5.9	0.9532	1	S	2011497	2012912
ID870_06120	-	hypothetical protein	102	17.8	19	0.09	5462.1	5820.26	1.2	0.9571	1	S	652849	654705
ID870_03160	-	hypothetical protein	16	2.7	5.2	0.75	128.2	247.8	2.5	0.9588	1	S	1288003	1288311
ID870_10185	ypjC	YitT family protein	76	150.2	380.3	1.33	34253.3	86706.5	230.1	0.9638	1	S	2004584	2005456
ID870_04745	ydjZ	TVP38/TMEM64 family protein	53	432.2	329	-0.39	68718.8	52306.3	-103.2	0.9686	1	S	957160	957771
ID870_09950	-	hypothetical protein	38	26.4	28.5	0.11	3014.2	3253.25	2.1	0.9698	1	S	2045345	2045851
ID870_01730	ykuL	CBS domain-containing protein	48	99	96.9	-0.03	14249.1	13958.7	-2	0.9707	1	S	1577506	1577979
ID870_09740	ykpA	ATP-binding cassette domain-containing protein	96	27.8	29	0.06	8005.4	8342.35	1.2	0.9715	1	S	2086099	2087718
ID870_03700	amaP	alkaline shock response membrane anchor protein%0AAmaP	48	229.9	352.7	0.62	33106.5	50788.9	122.8	0.9752	1	S	1169379	1169960
ID870_05925	cylE	cylE protein	157	71.5	70.4	-0.02	33685.3	33158.9	-1.1	0.9752	1	S	690106	692109
ID870_03145	-	hypothetical protein	18	62.8	187.5	1.56	3390.2	10124.7	124.7	0.9781	1	S	1289694	1290008
ID870_07300	tcsA	BMP family protein	74	549.4	847.6	0.62	121966	188162	298.2	0.9791	1	S	421444	422487
ID870_03350	yqfO	Nif3-like dinuclear metal center hexameric%0Aprotein	61	40.6	41.3	0.02	7427.1	7549.47	0.7	0.9796	1	S	1239871	1240659
ID870_01825	XK27_04065	CBS domain-containing protein	49	56.5	55.4	-0.03	8300.8	8149.4	-1	0.98	1	S	1560920	1561579
ID870_10120	-	replication protein	43	37.3	89.4	1.24	4809.3	11535.3	52.1	0.9807	1	S	2016112	2016717
ID870_09920	-	EbhA	79	31.6	26	-0.27	7478.4	6161.39	-5.6	0.9812	1	S	2048886	2050043
ID870_06210	-	DUF4314 domain-containing protein	36	37.8	36.6	-0.05	4086.7	3953.37	-1.2	0.9839	1	S	636614	637063
ID870_04405	yktA	UPF0223 family protein	24	2233.4	27924.2	3.64	160805	2.01055e+06	25690.8	0.9847	1	S	1029092	1029373
ID870_02765	-	hypothetical protein	42	182.3	337.5	0.89	22966.3	42531.1	155.3	0.9868	1	S	1367232	1367684
ID870_03910	yjbM	GTP pyrophosphokinase family protein	43	70.4	79.7	0.17	9086.9	10275.3	9.2	0.9881	1	S	1131509	1132180
ID870_01250	-	hypothetical protein	29	30.9	25.9	-0.24	2688.9	2257.5	-5	0.9911	1	S	1672018	1672248
ID870_02920	-	DUF2127 domain-containing protein	52	5.6	5.7	0.03	870.8	891.01	0.1	0.9923	1	S	1338169	1338663
ID870_04755	cat	CatB-related O-acetyltransferase	51	97.7	180.8	0.88	14947.4	27662.7	83.1	0.9929	1	S	955811	956392
ID870_04235	-	hypothetical protein	88	121.5	137.4	0.18	32076.9	36277.3	15.9	0.9949	1	S	1061651	1062301
ID870_02295	-	DUF4044 domain-containing protein	9	351.5	5209.8	3.89	9489.2	140664	4858.3	0.9952	1	S	1474486	1474614
ID870_05810	-	phosphate ABC transporter ATPase	67	102.4	287	1.48	20575	57692.8	184.7	0.9966	1	S	718287	719105
ID870_05125	-	hypothetical protein	33	3.6	17.5	2.02	352.8	1734.59	14	0.9973	1	S	866403	866678
ID870_06940	-	hypothetical protein	35	50.8	114.6	1.16	5337	12030.9	63.8	0.9974	1	S	486772	487287
ID870_07035	-	hypothetical protein	88	55.7	119.2	1.08	14700.9	31468.3	63.5	0.998	1	S	468246	469175
ID870_07505	XK27_07275	NCS2 family permease	112	315.1	839.1	1.41	105863	281929	524	0.9986	1	S	385612	387033
ID870_06490	-	CsbD family protein	10	165.9	1918.1	3.52	4976.8	57542.7	1752.2	0.9991	1	S	574413	574592
ID870_01385	yqfL	kinase/pyrophosphorylase	65	36.6	60.8	0.72	7134.4	11850.2	24.2	0.9993	1	S	1642503	1643333
ID870_04520	-	PASTA domain-containing protein	38	55.2	57.9	0.07	6297	6602.37	2.7	0.9994	1	S	1004126	1004614
ID870_02380	asp1	accessory Sec system protein Asp1	129	223.3	590.3	1.4	86407.3	228441	367	0.9995	1	S	1450906	1452450
ID870_01240	-	hypothetical protein	53	82.7	877.8	3.39	13151.1	139566	795.1	0.9996	1	S	1672444	1672884
ID870_04045	-	ECF transporter S component	54	24.1	24.1	0	3900.9	3903.89	0	0.9997	1	S	1103720	1104292
ID870_06835	XK27_09445	DUF1827 family protein	23	278.4	8882.9	4.99	19209.4	612922	8604.5	0.9998	1	S	507806	508108
ID870_03690	-	GlsB/YeaQ/YmgE family stress response membrane%0Aprotein	20	185.4	212.2	0.19	11122.7	12730.2	26.8	0.9999	1	S	1170271	1170516
ID870_04185	essA	type VII secretion protein EssA	40	15	15	0	1802.7	1806	0	0.9999	1	S	1072219	1072692
ID870_00485	-	hypothetical protein	14	81.5	82.6	0.02	3424	3469.18	1.1	1	1	S	1826342	1826578
ID870_00965	-	short-chain dehydrogenase	3	1.2	0	-1.12	10.6	0	-1.2	1	1	S	1731658	1731759
ID870_01030	-	restriction endonuclease subunit S	7	1	301	7.21	21.7	6320.99	300	1	1	S	1719133	1719267
ID870_01415	yqeG	YqeG family HAD IIIA-type phosphatase	38	0	4	2.27	3.3	451.5	3.9	1	1	S	1634809	1635369
ID870_01510	-	gamma-glutamyl-gamma-aminobutyrate hydrolase%0Afamily protein	51	52.8	97.1	0.87	8082.4	14850	44.2	1	1	S	1621113	1621802
ID870_01625	der	ribosome biogenesis GTPase Der	100	0.3	1.5	0.91	101	451.5	1.2	1	1	S	1597213	1598523
ID870_02640	hlyX	HlyC/CorC family transporter	91	219.6	410.8	0.9	59941.3	112136	191.2	1	1	S	1390832	1392166
ID870_03430	rnjB	ribonuclease J	107	0.1	2.8	1.86	16.9	903	2.8	1	1	S	1219875	1221536
ID870_04015	-	nucleoid-associated protein	54	35.1	44.6	0.34	5691.8	7223.99	9.5	1	1	S	1110468	1111445
ID870_04120	yheS_1	ABC-F family ATP-binding cassette%0Adomain-containing protein	104	258.7	378	0.55	80710.4	117934	119.3	1	1	S	1087416	1088957
ID870_04160	-	hypothetical protein	30	34.4	35.1	0.03	3095.1	3160.5	0.7	1	1	S	1077444	1077767
ID870_04205	-	TIGR04197 family type VII secretion effector	19	8.4	10.4	0.28	478.8	593.73	2	1	1	S	1065952	1066287
ID870_04870	cobQ	type 1 glutamine amidotransferase	65	0.3	20.8	4.11	50.9	4063.5	20.6	1	1	S	926707	927492
ID870_05140	-	DUF3272 domain-containing protein	12	16.8	150.5	3.09	605.8	5418	133.7	1	1	S	863925	864119
ID870_05200	thiT	energy-coupled thiamine transporter ThiT	55	676.8	1020	0.59	111674	168297	343.2	1	1	S	849918	850481
ID870_05575	-	DUF3270 domain-containing protein	17	10.8	115.1	3.3	551.3	5869.5	104.3	1	1	S	769303	769578
ID870_06050	-	hypothetical protein	3	2.7	0	-1.9	24.7	0	-2.7	1	1	S	666654	666791
ID870_06105	-	putative holin-like toxin	4	6.2	37.6	2.42	74.4	451.5	31.4	1	1	S	656665	656772
ID870_06115	-	phage holin family protein	16	0	0	0	0	0	0	1	1	S	654723	655121
ID870_06150	-	hypothetical protein	18	4.2	59.7	3.54	228.5	3221.39	55.4	1	1	S	644456	644782
ID870_06160	-	head-tail adaptor protein	15	0.2	0	-0.21	7	0	-0.2	1	1	S	643748	644086
ID870_06195	-	type II toxin-antitoxin system Phd/YefM family%0Aantitoxin	17	0.1	70.8	6.08	3.3	3612	70.8	1	1	S	639248	639505
ID870_06315	-	YdcP family protein	15	15.4	40.1	1.32	694	1806	24.7	1	1	S	608631	608945
ID870_06330	-	conjugal transfer protein	9	0	0	0	0	0	0	1	1	S	606660	606812
ID870_06525	-	NINE protein	14	0.3	21.5	4.13	12.1	903	21.2	1	1	S	567266	567427
ID870_06740	-	hypothetical protein	25	29.8	144.5	2.24	2235.9	10836	114.7	1	1	S	525384	525581
ID870_07520	yitU	Cof-type HAD-IIB family hydrolase	66	176.7	724.9	2.03	34986.6	143536	548.2	1	1	S	383323	384135
ID870_07990	ynzC	DUF896 family protein	9	9.7	55.1	2.38	263.1	1486.79	45.3	1	1	S	286712	286969
ID870_08050	-	lipoprotein	17	33.5	131.2	1.94	1709.9	6690.57	97.7	1	1	S	275780	275941
ID870_08325	-	hypothetical protein	38	3.6	41.3	3.21	407.6	4708.18	37.7	1	1	S	234372	235001
ID870_08505	-	HAD family hydrolase	46	25.8	36	0.46	3562	4966.5	10.2	1	1	S	199870	200514
ID870_09685	yyzM	DUF951 family protein	12	6.4	27.5	1.94	231.5	991.2	21.1	1	1	S	3613	3810
ID870_09930	-	hypothetical protein	9	0	0	0	0	0	0	1	1	S	2047704	2047889
ID870_10015	-	type II toxin-antitoxin system RelB/DinJ family%0Aantitoxin	21	4.3	136.2	4.69	271.3	8578.49	131.9	1	1	S	2038783	2039070
ID870_10265	-	hypothetical protein	144	145.9	286.5	0.97	63027.9	123774	140.6	1	1	S	1988092	1989633
ID870_s0025	ID870_s0025	sRNA	13	1854.9	158.6	-3.54	72342.9	6183.56	-1696.4	0	0	sRNA	27501	27732
ID870_s0065	ID870_s0065	sRNA	16	385.5	5.2	-5.97	18502.2	247.8	-380.3	0	0	sRNA	75764	75998
ID870_s0075	ID870_s0075	sRNA	20	2802	78.9	-5.13	168122	4735.08	-2723.1	0	0	sRNA	92996	93230
ID870_s0085	ID870_s0085	sRNA	11	163.3	0	-7.36	5387.8	0	-163.3	0	0	sRNA	96920	97154
ID870_s0150	ID870_s0150	sRNA	18	116.5	0	-6.88	6290.2	0	-116.5	0	0	sRNA	186892	187125
ID870_s0170	ID870_s0170	sRNA	24	1069	115.5	-3.2	76970	8314.39	-953.6	0	0	sRNA	238881	239171
ID870_s0215	ID870_s0215	sRNA	22	241.6	8789	5.18	15945.6	580075	8547.4	0	0	sRNA	282773	283039
ID870_s0285	ID870_s0285	sRNA	10	2811.6	201	-3.8	84348.7	6031.44	-2610.6	0	0	sRNA	378413	378566
ID870_s0355	ID870_s0355	sRNA	4	343.2	0	-8.43	4118.5	0	-343.2	0	0	sRNA	441671	441747
ID870_s0415	ID870_s0415	sRNA	24	485.8	26.3	-4.16	34977.4	1894.19	-459.5	0	0	sRNA	504613	504852
ID870_s0435	ID870_s0435	sRNA	16	103.6	0	-6.71	4974.1	0	-103.6	0	0	sRNA	530589	530818
ID870_s0445	ID870_s0445	sRNA	15	401.8	5.5	-5.95	18079.7	247.8	-396.3	0	0	sRNA	533184	533426
ID870_s0570	ID870_s0570	sRNA	18	178.4	8.4	-4.26	9632.7	451.5	-170	0	0	sRNA	788135	788367
ID870_s0675	ID870_s0675	sRNA	89	62.5	8	-2.82	16693.9	2134.97	-54.5	0	0	sRNA	953565	954588
ID870_s0690	ID870_s0690	sRNA	12	318.5	0	-8.32	11467.8	0	-318.5	0	0	sRNA	975014	975286
ID870_s0760	ID870_s0760	sRNA	8	3457	62.2	-5.77	82967.4	1492.17	-3394.8	0	0	sRNA	1088992	1089048
ID870_s0775	ID870_s0775	sRNA	11	51.1	0	-5.7	1684.9	0	-51.1	0	0	sRNA	1110626	1110859
ID870_s0900	ID870_s0900	sRNA	22	110.5	6.8	-3.83	7290.8	451.5	-103.6	0	0	sRNA	1260801	1261029
ID870_s0975	ID870_s0975	sRNA	28	36.7	0	-5.24	3085.9	0	-36.7	0	0	sRNA	1356000	1356226
ID870_s1040	ID870_s1040	sRNA	23	288.6	6.5	-5.26	19916.2	451.5	-282.1	0	0	sRNA	1527424	1527666
ID870_s1045	ID870_s1045	sRNA	11	55.8	0	-5.83	1840.3	0	-55.8	0	0	sRNA	1530772	1531003
ID870_s1055	ID870_s1055	sRNA	15	77.4	0	-6.29	3482.8	0	-77.4	0	0	sRNA	1553295	1553524
ID870_s1090	ID870_s1090	sRNA	20	19.8	0	-4.38	1189	0	-19.8	0	0	sRNA	1610983	1611220
ID870_s1120	ID870_s1120	sRNA	17	18.4	0	-4.28	940.5	0	-18.4	0	0	sRNA	1653103	1653258
ID870_s1155	ID870_s1155	sRNA	25	109.8	9.3	-3.42	8232.9	699.3	-100.4	0	0	sRNA	1683526	1683760
ID870_s1190	ID870_s1190	sRNA	24	40.3	0	-5.37	2899.6	0	-40.3	0	0	sRNA	1742797	1743035
ID870_s1195	ID870_s1195	sRNA	10	129.2	1.6	-5.62	3876.9	49.48	-127.6	0	0	sRNA	1746757	1746897
ID870_s1230	ID870_s1230	sRNA	19	10.2	0	-3.48	580.2	0	-10.2	0	0	sRNA	1849542	1849780
ID870_s1260	ID870_s1260	sRNA	23	57.3	0	-5.87	3956.3	0	-57.3	0	0	sRNA	1922249	1922479
ID870_s1295	ID870_s1295	sRNA	29	1320.5	65.9	-4.3	114888	5732.06	-1254.7	0	0	sRNA	1980036	1980329
ID870_s0320	ID870_s0320	sRNA	26	417.7	93.8	-2.14	32584.4	7317.57	-323.9	0.0001	0.00063	sRNA	394818	395055
ID870_s0765	ID870_s0765	sRNA	14	467.9	30.9	-3.88	19653.4	1299.23	-437	0.0001	0.00063	sRNA	1092446	1092647
ID870_s1030	ID870_s1030	sRNA	24	100	19.3	-2.31	7198.7	1391.99	-80.6	0.0001	0.00063	sRNA	1489245	1489492
ID870_s0490	ID870_s0490	sRNA	10	35.2	0	-5.18	1055.7	0	-35.2	0.0002	0.00118	sRNA	672239	672490
ID870_s1330	ID870_s1330	sRNA	19	28.1	0	-4.86	1603.2	0	-28.1	0.0002	0.00118	sRNA	2036717	2036946
ID870_s0365	ID870_s0365	sRNA	28	88.4	5.4	-3.81	7428.8	451.5	-83.1	0.0003	0.0017	sRNA	458628	458917
ID870_s0475	ID870_s0475	sRNA	5	1449.8	46.6	-4.93	21746.3	699.3	-1403.1	0.0003	0.0017	sRNA	575081	575179
ID870_s0695	ID870_s0695	sRNA	23	20.5	4366.7	7.67	1414.4	301304	4346.2	0.0003	0.0017	sRNA	978761	978998
ID870_s1340	ID870_s1340	sRNA	6	82.9	0	-6.39	1492.9	0	-82.9	0.0003	0.0017	sRNA	2085055	2085117
ID870_s0505	ID870_s0505	sRNA	14	210.8	7.1	-4.71	8853	297.28	-203.7	0.0004	0.00218	sRNA	680328	680567
ID870_s1210	ID870_s1210	sRNA	19	38.7	1.7	-3.86	2207.9	98.96	-37	0.0004	0.00218	sRNA	1812561	1812728
ID870_s1235	ID870_s1235	sRNA	29	331.7	10.9	-4.81	28856.9	947.1	-320.8	0.0004	0.00218	sRNA	1910035	1910479
ID870_s0530	ID870_s0530	sRNA	18	524.8	18.4	-4.76	28337.8	991.2	-506.4	0.0005	0.00264	sRNA	740978	741220
ID870_s0830	ID870_s0830	sRNA	48	17.4	2.1	-2.59	2506.3	296.87	-15.3	0.0005	0.00264	sRNA	1156246	1156996
ID870_s0210	ID870_s0210	sRNA	33	169.2	12.1	-3.7	16748.9	1200.28	-157.1	0.0008	0.00394	sRNA	282116	282350
ID870_s0590	ID870_s0590	sRNA	9	5.4	0	-2.69	147	0	-5.4	0.0009	0.00432	sRNA	843069	843245
ID870_s0895	ID870_s0895	sRNA	26	614.4	114.7	-2.41	47925.9	8948.07	-499.7	0.0009	0.00432	sRNA	1224516	1224757
ID870_s0040	ID870_s0040	sRNA	25	128	15.3	-2.98	9601.2	1150.8	-112.7	0.0012	0.00559	sRNA	31231	31460
ID870_s1335	ID870_s1335	sRNA	5	618.6	0	-9.28	9278.7	0	-618.6	0.0013	0.00602	sRNA	2059440	2059519
ID870_s0770	ID870_s0770	sRNA	12	48.1	0	-5.62	1732.3	0	-48.1	0.0014	0.00641	sRNA	1109395	1109623
ID870_s0560	ID870_s0560	sRNA	16	57.8	9.4	-2.5	2774.4	451.5	-48.4	0.0016	0.00725	sRNA	763968	764211
ID870_s0585	ID870_s0585	sRNA	10	2058.7	129.2	-3.98	61759.9	3876.59	-1929.4	0.0018	0.00799	sRNA	822024	822151
ID870_s1170	ID870_s1170	sRNA	6	35.8	0	-5.2	645.1	0	-35.8	0.0018	0.00799	sRNA	1696125	1696242
ID870_s1005	ID870_s1005	sRNA	21	144.8	25.4	-2.46	9123.4	1602.3	-119.4	0.0023	0.00989	sRNA	1459192	1459428
ID870_s1185	ID870_s1185	sRNA	23	156.5	16.7	-3.16	10800.7	1150.8	-139.9	0.0032	0.01319	sRNA	1739435	1739680
ID870_s1225	ID870_s1225	sRNA	25	118.9	6	-4.09	8920.5	451.5	-112.9	0.0032	0.01319	sRNA	1844558	1844785
ID870_s1135	ID870_s1135	sRNA	14	45.8	0	-5.55	1922.1	0	-45.8	0.0033	0.01356	sRNA	1666048	1666275
ID870_s0100	ID870_s0100	sRNA	5	592.7	3.94768e+06	12.7	8890.9	5.92152e+07	3947090	0.004	0.0157	sRNA	115399	115453
ID870_s1180	ID870_s1180	sRNA	15	229.7	16.5	-3.72	10335.2	743.4	-213.2	0.0045	0.01751	sRNA	1736512	1736748
ID870_s0080	ID870_s0080	sRNA	10	515.5	40	-3.65	15464.8	1200.28	-475.5	0.0049	0.0189	sRNA	96262	96465
ID870_s0395	ID870_s0395	sRNA	4	81.7	0	-6.37	979.9	0	-81.7	0.005	0.01922	sRNA	469267	469356
ID870_s0410	ID870_s0410	sRNA	7	70.6	0	-6.16	1482.5	0	-70.6	0.0052	0.01988	sRNA	485068	485115
ID870_s1255	ID870_s1255	sRNA	21	263.1	19.7	-3.68	16575.2	1238.17	-243.4	0.0056	0.02105	sRNA	1922063	1922294
ID870_s0755	ID870_s0755	sRNA	20	284.1	13.2	-4.33	17047.4	792.87	-270.9	0.0057	0.02124	sRNA	1085975	1086207
ID870_s0990	ID870_s0990	sRNA	9	902.9	121.1	-2.89	24379.1	3270.86	-781.8	0.0057	0.02124	sRNA	1395142	1395349
ID870_s0835	ID870_s0835	sRNA	20	89.3	8.3	-3.29	5358.6	495.6	-81	0.0062	0.02276	sRNA	1174686	1174927
ID870_s0670	ID870_s0670	sRNA	54	78.2	16.3	-2.2	12667.7	2637.59	-61.9	0.0063	0.0229	sRNA	942841	943876
ID870_s0255	ID870_s0255	sRNA	18	5.1	0	-2.6	273.5	0	-5.1	0.0066	0.02376	sRNA	356949	357176
ID870_s0580	ID870_s0580	sRNA	9	1008.5	62.8	-3.98	27229.2	1695.87	-945.7	0.0069	0.02456	sRNA	810890	811148
ID870_s1065	ID870_s1065	sRNA	6	2419	245.3	-3.3	43542.7	4416.28	-2173.7	0.0069	0.02456	sRNA	1570011	1570114
ID870_s1025	ID870_s1025	sRNA	4	400.9	37.6	-3.38	4810.6	451.5	-363.3	0.0071	0.02511	sRNA	1474561	1474645
ID870_s1175	ID870_s1175	sRNA	28	76	5.4	-3.59	6382.8	451.5	-70.6	0.0081	0.02801	sRNA	1703200	1703457
ID870_s0340	ID870_s0340	sRNA	19	1158	59067.8	5.67	66008.1	3.36686e+06	57909.7	0.0097	0.03288	sRNA	426675	426902
ID870_s0400	ID870_s0400	sRNA	13	100	1.3	-5.48	3899.9	49.48	-98.7	0.0108	0.03595	sRNA	477967	478200
ID870_s0905	ID870_s0905	sRNA	11	1070.7	176.2	-2.6	35333.9	5814.88	-894.5	0.0112	0.03705	sRNA	1271647	1271738
ID870_s0980	ID870_s0980	sRNA	15	18.4	0	-4.28	827.4	0	-18.4	0.0116	0.03798	sRNA	1377555	1377793
ID870_s0155	ID870_s0155	sRNA	23	73.8	13.6	-2.35	5094.4	940.9	-60.2	0.0124	0.04006	sRNA	194232	194488
ID870_s0890	ID870_s0890	sRNA	20	406.2	26.7	-3.88	24369	1602.3	-379.4	0.0133	0.04248	sRNA	1194685	1194940
ID870_s1100	ID870_s1100	sRNA	18	180.9	33741.6	7.54	9769.3	1.82205e+06	33560.7	0.0157	0.04812	sRNA	1627992	1628234
ID870_s0745	ID870_s0745	sRNA	10	59.3	0	-5.91	1777.5	0	-59.3	0.0166	0.05046	sRNA	1081245	1081480
ID870_s0455	ID870_s0455	sRNA	6	22.1	0	-4.53	398.1	0	-22.1	0.0174	0.05246	sRNA	552436	552558
ID870_s0565	ID870_s0565	sRNA	12	704.3	37.6	-4.19	25353.6	1354.5	-666.6	0.0179	0.05375	sRNA	775377	775578
ID870_s1115	ID870_s1115	sRNA	16	163.3	35.3	-2.18	7837.5	1695.87	-128	0.0199	0.05887	sRNA	1647426	1647660
ID870_s0130	ID870_s0130	sRNA	42	54.4	7.5	-2.7	6860.3	946.28	-46.9	0.0203	0.05998	sRNA	174385	174726
ID870_s0250	ID870_s0250	sRNA	13	1578.8	220.3	-2.84	61571.4	8590.14	-1358.5	0.0205	0.06041	sRNA	351300	351532
ID870_s0750	ID870_s0750	sRNA	21	27.1	3.9	-2.51	1707.1	247.8	-23.2	0.0213	0.06251	sRNA	1083140	1083374
ID870_s1165	ID870_s1165	sRNA	15	53.3	5.5	-3.06	2400.2	247.8	-47.8	0.0252	0.07168	sRNA	1684472	1684699
ID870_s1300	ID870_s1300	sRNA	126	0.6	21.1	3.76	238.1	7967.22	20.4	0.0256	0.07253	sRNA	2002368	2004211
ID870_s0930	ID870_s0930	sRNA	13	312.7	89025.8	8.15	12195	3.47201e+06	88713.1	0.0259	0.07329	sRNA	1295710	1295871
ID870_s0060	ID870_s0060	sRNA	10	513.5	46.6	-3.43	15404.5	1398.6	-466.9	0.0315	0.085	sRNA	69414	69645
ID870_s0520	ID870_s0520	sRNA	23	272.6	69	-1.97	18810.5	4762.8	-203.6	0.0374	0.09863	sRNA	727647	727881
ID870_s0630	ID870_s0630	sRNA	15	527.9	73.2	-2.83	23754.4	3292.79	-454.7	0.042	0.10882	sRNA	869951	870140
ID870_s0910	ID870_s0910	sRNA	19	130.1	12633	6.59	7417.7	720084	12502.9	0.0512	0.12976	sRNA	1274567	1274806
ID870_s1000	ID870_s1000	sRNA	15	3.3	0	-2.11	149.5	0	-3.3	0.0517	0.13058	sRNA	1435568	1435805
ID870_s0430	ID870_s0430	sRNA	25	67.4	18.1	-1.84	5052	1354.5	-49.3	0.0701	0.16766	sRNA	524351	524585
ID870_s0090	ID870_s0090	sRNA	19	135.1	21.7	-2.58	7699.3	1238.99	-113.3	0.0735	0.17447	sRNA	103092	103337
ID870_s1325	ID870_s1325	sRNA	3	1104.3	27.5	-5.28	9938.4	247.8	-1076.7	0.0902	0.20808	sRNA	2028255	2028316
ID870_s0420	ID870_s0420	sRNA	5	1.6	186.8	6.18	23.9	2802.57	185.2	0.0918	0.21111	sRNA	506087	506315
ID870_s1200	ID870_s1200	sRNA	7	47.6	0	-5.6	999.2	0	-47.6	0.105	0.23727	sRNA	1748673	1748728
ID870_s1010	ID870_s1010	sRNA	19	81.1	4.3	-3.94	4619.9	247.8	-76.7	0.1123	0.24943	sRNA	1465404	1465633
ID870_s1215	ID870_s1215	sRNA	8	600.8	94.1	-2.66	14419.2	2257.5	-506.7	0.1125	0.24962	sRNA	1815838	1815906
ID870_s1035	ID870_s1035	sRNA	12	2.3	0	-1.73	83.8	0	-2.3	0.1153	0.25355	sRNA	1509186	1509421
ID870_s0925	ID870_s0925	sRNA	7	128.9	45.1	-1.49	2706.5	947.1	-83.8	0.1157	0.25414	sRNA	1295658	1295705
ID870_s1085	ID870_s1085	sRNA	21	55	7.2	-2.78	3467.6	451.5	-47.9	0.1171	0.25522	sRNA	1604646	1604879
ID870_s0370	ID870_s0370	sRNA	14	1.2	0	-1.13	50	0	-1.2	0.1192	0.25874	sRNA	458944	459173
ID870_s1305	ID870_s1305	sRNA	14	226.7	7.1	-4.82	9520.3	297.28	-219.6	0.122	0.26194	sRNA	2009732	2009976
ID870_s0605	ID870_s0605	sRNA	21	0.5	0	-0.56	29.8	0	-0.5	0.1254	0.26592	sRNA	848093	848283
ID870_s0575	ID870_s0575	sRNA	19	165.9	39.6	-2.04	9457.5	2257.5	-126.3	0.1259	0.266	sRNA	801150	801385
ID870_s0825	ID870_s0825	sRNA	13	271.8	125.9	-1.1	10601.1	4911.88	-145.9	0.1325	0.27703	sRNA	1144919	1145148
ID870_s1020	ID870_s1020	sRNA	12	43170.7	15992.1	-1.43	1.55415e+06	575717	-27178.6	0.1389	0.28817	sRNA	1471991	1472222
ID870_s0045	ID870_s0045	sRNA	6	83.5	22	-1.88	1502.3	396.23	-61.4	0.1421	0.2935	sRNA	46053	46109
ID870_s0740	ID870_s0740	sRNA	21	210.9	80.2	-1.38	13285.7	5054.93	-130.6	0.1456	0.29905	sRNA	1080082	1080311
ID870_s0845	ID870_s0845	sRNA	10	346.8	26.4	-3.67	10402.8	792.46	-320.3	0.1513	0.30895	sRNA	1180355	1180424
ID870_s0860	ID870_s0860	sRNA	20	15.9	4.1	-1.72	954.2	247.39	-11.8	0.1722	0.3404	sRNA	1182657	1182900
ID870_s1360	ID870_s1360	sRNA	25	41.8	15.3	-1.39	3138.3	1150.8	-26.5	0.1746	0.34452	sRNA	2091381	2091614
ID870_s0960	ID870_s0960	sRNA	38	3.1	97.6	4.61	347.8	11127.9	94.6	0.1809	0.35505	sRNA	1328286	1328673
ID870_s0515	ID870_s0515	sRNA	14	73.5	17.7	-1.99	3085.1	743.4	-55.8	0.1887	0.36678	sRNA	724486	724713
ID870_s0495	ID870_s0495	sRNA	15	331.4	71.1	-2.21	14912.8	3197.58	-260.3	0.2042	0.39345	sRNA	676951	677192
ID870_s0655	ID870_s0655	sRNA	5	7	0	-2.99	104.4	0	-7	0.225	0.42104	sRNA	936515	936611
ID870_s0245	ID870_s0245	sRNA	21	211.7	99.2	-1.09	13337.5	6249.59	-112.5	0.2323	0.42961	sRNA	324025	324267
ID870_s0640	ID870_s0640	sRNA	11	0	405.5	8.67	0	13381.1	405.5	0.2363	0.43591	sRNA	903276	903482
ID870_s0055	ID870_s0050	sRNA	18	2	0	-1.58	107.6	0	-2	0.243	0.43775	sRNA	49219	49446
ID870_s0970	ID870_s0970	sRNA	22	1.6	0	-1.37	104.6	0	-1.6	0.2459	0.43775	sRNA	1352570	1352823
ID870_s0335	ID870_s0335	sRNA	13	133.7	544.1	2.02	5213.6	21220.5	410.4	0.2463	0.43775	sRNA	419865	420001
[truncated: 211 more rows]
