# Supplementary material for: Identification of glyoxalase A in group B Streptococcus and its contribution to methylglyoxal tolerance and virulence
Source: Infect Immun. 2025 Feb 26;93(4):e00540-24. doi: 10.1128/iai.00540-24 (PMC11977320; doi:10.1128/iai.00540-24)
Supplement: Table S2 — Primers and strains. [file iai.00540-24-s0008.xlsx]

## Sheet: Strains
Streptococcal strains used in this study
Strain #	Description	Reference
KD139	GBS CJB111	[1]
KD1	GBS COH1	[2][3][4]
KD3	GBS A909	[2][5]
KD5	GBS 515	[6]
KD74	GBS 090R	[5]
KD8	GBS H36B	[5][6]
KD6	GBS NEM316	[7]
KD7	GBS K79	[4]
KD4	GBS NCTC 10/84	[2][4]
KD9	GBS 2603 V/R	[8]
KD157	GAS 5448	[9]
MSA1004	GBS CJB111ΔgloA
MSA1005	GBS CJB111ΔgloA::pABG5CJB111gloA
Escherichia coli strains used in this study
Strain #	Description
MSA1008	MC1061, pHY304::CJB111ΔgloA KO
MSA1009	MC1061, pABG5::CJB111gloA
[1] Spencer BL, Chatterjee A, Duerkop BA, Baker CJ, Doran KS. Complete Genome Sequence of Neonatal Clinical Group B Streptococcal Isolate CJB111. Microbiol Resour Announc. 2021 Jan 14;10(2):e01268-20. doi: 10.1128/MRA.01268-20. PMID: 33446593; PMCID: PMC7849706.
[2] Nizet V, Gibson RL, Chi EY, Framson PE, Hulse M, Rubens CE. Group B streptococcal beta-hemolysin expression is associated with injury of lung epithelial cells. Infect Immun. 1996;64(9):3818-26. Epub 1996/09/01. doi: 10.1128/iai.64.9.3818-3826.1996. PubMed PMID: 8751934; PubMed Central PMCID: PMCPMC174298.
[3] Da Cunha V, Davies MR, Douarre PE, Rosinski-Chupin I, Margarit I, Spinali S, et al. Streptococcus agalactiae clones infecting humans were selected and fixed through the extensive use of tetracycline. Nat Commun. 2014;5:4544. Epub 2014/08/05. doi: 10.1038/ncomms5544. PubMed PMID: 25088811; PubMed Central PMCID: PMCPMC4538795.
[4] Nizet V, Kim KS, Stins M, Jonas M, Chi EY, Nguyen D, Rubens CE. Invasion of brain microvascular endothelial cells by group B streptococci. Infect Immun. 1997 Dec;65(12):5074-81. doi: 10.1128/iai.65.12.5074-5081.1997. PMID: 9393798; PMCID: PMC175731.
[5] Lancefield RC, McCarty M, Everly WN. Multiple mouse-protective antibodies directed against group B streptococci. Special reference to antibodies effective against protein antigens. J Exp Med. 1975 Jul 1;142(1):165-79. doi: 10.1084/jem.142.1.165. PMID: 1097573; PMCID: PMC2189884.
[6] Wessels MR, Paoletti LC, Rodewald AK, Michon F, DiFabio J, Jennings HJ, Kasper DL. 1993. Stimulation of protective antibodies against type Ia and Ib group B streptococci by a type Ia polysaccharide-tetanus toxoid conjugate vaccine. Infect Immun 61. https://doi.org/10.1128/iai.61.11.4760-4766.1993
[7] Glaser, P., Rusniok, C., Buchrieser, C., Chevalier, F., Frangeul, L., Msadek, T., Zouine, M., Couvé, E., Lalioui, L., Poyart, C., Trieu-Cuot, P. and Kunst, F. (2002), Genome sequence of Streptococcus agalactiae, a pathogen causing invasive neonatal disease. Molecular Microbiology, 45: 1499-1513. https://doi.org/10.1046/j.1365-2958.2002.03126.x
[8] Tettelin H, Masignani V, Cieslewicz MJ, Eisen JA, Peterson S, Wessels MR, Paulsen IT, Nelson KE, Margarit I, Read TD, Madoff LC, Wolf AM, Beanan MJ, Brinkac LM, Daugherty SC, DeBoy RT, Durkin AS, Kolonay JF, Madupu R, Lewis MR, Radune D, Fedorova NB, Scanlan D, Khouri H, Mulligan S, Carty HA, Cline RT, Van Aken SE, Gill J, Scarselli M, Mora M, Iacobini ET, Brettoni C, Galli G, Mariani M, Vegn…
[9] Chatellier SIhendyane N, Kansal RGKhambaty F, Basma HNorrby-Teglund A, Low DE, McGeer A, Kotb M 2000. Genetic Relatedness and Superantigen Expression in Group A Streptococcus Serotype M1 Isolates from Patients with Severe and Nonsevere Invasive Diseases. Infect Immun 68:. https://doi.org/10.1128/iai.68.6.3523-3534.2000
[10] Florindo C, Ferreira R, Borges V, Spellerberg B, Gomes JP, Borrego MJ. Selection of reference genes for real-time expression studies in Streptococcus agalactiae. J Microbiol Methods. 2012 Sep;90(3):220-7. doi: 10.1016/j.mimet.2012.05.011. Epub 2012 May 23. PMID: 22634000.

## Sheet: Cloning Primers
Primers used in this study	Primer name	Description	Sequence (5'-->3')
CJB111 gloA knock-out contruct for ligation into pHY304	P32	5' flanking region forward +EcoR1 restriction site	ATATATGAATTCgatagtttgatatatggtattatccc
	P33	5' flanking region reverse, with aad9 overlap	CAAATATATCCTCCTCACagtctctctcctatttctttattaaacg
	P34	3' flanking region forward, with aad9 overlap	GATTAAAAAAATTATAAtaacatctcatcatattaagttaagg
	P40	3' flanking region reverse +XmaI restriction site	ATATATCCCGGGctataattcctagcgacaataactg
	SpecF	aad9 forward	gtgaggaggatatatttgaatac
	SpecR	aad9 reverse	ttataatttttttaatctgttatttaaatag
CJB111 gloA complement construct for ligation into pABG5	P66	5' forward, with pABG5 overlap	GAGAGGTCCCTTTCCttaatagacgataagaaagaagc
	P67	3' reverse, with pABG5 overlap	ACCAATACCTTTATCttagtcagctttaaattgactg

## Sheet: RT-qPCR Primers
Gene Target	Primer name	Description	Sequence (5'-->3')
gloA	12_F	5' Forward gloA	AGGACGACCCTAGTTACGAAT
	12_R	3' Reverse gloA	AGCCATCTGGATCTTGAATAAAGTA
gloB	14_F	5' Forward gloB	AGGTAAGTCAGTACGACCGATAG
	14_R	3' Reverse gloB	TATCTGGGTTAGGCCGTCAT
glcK [10]	glcK_F1	5' Forward glcK	AATTGACCTCGGAGGAACGA
	glcK_R1	3' Reverse glcK	CCCTCAAGCGTCAAGATACCA
